# Supplementary material for: The impact of alcoholic drinks and dietary factors on epigenetic markers associated with triglyceride levels
Source: Front Genet. 2023 Feb 15;14:1117778. doi: 10.3389/fgene.2023.1117778 (PMC9975169; doi:10.3389/fgene.2023.1117778)
Supplement: Supplementary file 7 [file Table1.XLSX]

## Sheet: Table S1
Supplemental Table 1. Characteristics of FHS and GOLDN
	FHS		GOLDN
N	2264		993
Men/Women, n	1033/1231		474/519
Age, y	66.3 ± 9.0		48.6 ± 16.6
Smoker, n (/%)	168 (7.4%)		286 (28.8%)
Drinker, n (% )	1746 (77.1%)		482 (48.5%)
BMI, kg/m2	28.2 ± 5.3		28.3 ± 5.7
Fasting triglyceride (TG, mg/dl)	117.3 ± 67.5		136.8 ± 95.5
Physical activity score	37.9 ± 6.4		34.2 ± 6.3
Lipid lowering medication, n (%)	982 (43.4%)		149 (15.0%)
Type 2 diabetes medication, n (%)	273 (12.1%)		47 (4.7%)
Hypertension medication, n (%)	1120 (49.5%)		206 (20.7%)
Alcohol intake (ALCO, % of total energy)	10.8 ± 15.9		2.0 ± 4.7
Carbohydrate intake (CHO, % of total energy)	46.7 ± 8.6		48.9 ± 8.7
Total energy intake, kcal	1880 ± 632		2125 ± 1202
All continuous variables were expressed as Mean ± SD.

## Sheet: Table S2
Supplemental Table 2. Description of dietary and lifestyle variables
Var_name	Units or composition	Description	Exam 5	Exam 6	Exam 7	Exam 8
NUT_CALFAT		CALORIES AFTER FAT TRIMMING	Y	Y	Y
NUT_CRUDE	gm	NUTRIENT VALUE - CRUDE FIBER, (GM)	Y	Y	Y
NUT_CT18291	gm	NUTRIENT VALUE - CIS TRANS 18:2 FAT, SACKS 1991, (GM)	Y
NUT_DTFIB	gm	NUTRIENT VALUE - DIETARY FIBER, (GM)	Y	Y
NUT_F184	gm	NUTRIENT VALUE - 18.4 FATTY ACID, (GM)	Y	Y
NUT_F221	gm	NUTRIENT VALUE - 22.1 FATTY ACID, (GM)	Y	Y
NUT_FATEAT	gm	NUTRIENT VALUE - ANIMAL FAT AFTER TRIMMING, (GM)	Y	Y	Y
NUT_FOLATE	mcg	NUTRIENT VALUE - FOLATE, (MCG)	Y	Y	Y
NUT_FOLWO	mcg	NUTRIENT VALUE - FOLATE WITHOUT VITAMIN PILLS, (MCG)	Y	Y	Y
NUT_GI		NUTRIENT VALUE - GLYCEMIC INDEX (RERUN 2000)	Y
NUT_GIB		NUTRIENT VALUE - GLYCEMIC INDEX REF: BREAD (RERUN 2000)	Y
NUT_GLB		NUTRIENT VALUE - GLYCEMIC LOAD REF: BREAD (REREUN 2000)	Y
NUT_INSFB	gm	NUTRIENT VALUE - INSOLUBLE DIETARY FIBER 1993, (GM)	Y
NUT_L6T191	gm	NUTRIENT VALUE - TRANS 16.1 FAT, SACKS 1991, RERUN 2000, (GM)	Y
NUT_N3	gm	NUTRIENT VALUE - TOTAL OMEGA 3 (F183S+F205+F225+F226), (GM)	Y
NUT_N6	gm	NUTRIENT VALUE - OMEGA 6 (C182S+F204) NO GAMMA 18:3, (GM)	Y
NUT_SEWO	mcg	NUTRIENT VALUE - SELENIUM WITHOUT VITAMIN PILLS, (MCG)	Y	Y	Y
NUT_SOLFB	gm	NUTRIENT VALUE - SOLUBLE DIETARY FIBER 1993 (RERUN 2000), (GM)	Y
NUT_TR18191	gm	NUTRIENT VALUE - TRANS 18.1 FAT, SACKS 1991 (RERUN 2000), (GM)	Y
NUT_TR18291	gm	NUTRIENT VALUE - TRANS 18.2 FAT, SACKS 1991 (RERUN 2000), (GM)	Y
NUT_VITE	mg	NUTRIENT VALUE - VITAMIN E, (RERUN 8/2002)(MG)	Y	Y	Y
NUT_VITEIU	IU	NUTRIENT VALUE - VITAMIN E, (RERUN 8/2002(IU)	Y	Y	Y
NUT_VITEWO	mg	NUTRIENT VALUE - VITAMIN E WITHOUT VITAMIN PILLS, (RERUN 8/2002) (MG)	Y	Y	Y
NUT_VITEWOIU	IU	NUTRIENT VALUE - VITAMIN E WITHOUT VITAMIN PILLS, (RERUN 8/2002)(IU)	Y
NUT_CALFAT		CALORIES AFTER FAT TRIMMING	Y	Y	Y
NUT_CRUDE	gm	NUTRIENT VALUE - CRUDE FIBER, (GM)	Y	Y	Y
NUT_DTFIB	gm	NUTRIENT VALUE - DIETARY FIBER, (GM)	Y	Y
NUT_F184	gm	NUTRIENT VALUE - 18.4 FATTY ACID, (GM)	Y	Y
NUT_F221	gm	NUTRIENT VALUE - 22.1 FATTY ACID, (GM)	Y	Y
NUT_FATEAT	gm	NUTRIENT VALUE - ANIMAL FAT AFTER TRIMMING, (GM)	Y	Y	Y
NUT_FOLATE	mcg	NUTRIENT VALUE - FOLATE, (MCG)	Y	Y	Y
NUT_FOLWO	mcg	NUTRIENT VALUE - FOLATE WITHOUT VITAMIN PILLS, (MCG)	Y	Y	Y
NUT_SEWO	mcg	NUTRIENT VALUE - SELENIUM WITHOUT VITAMIN PILLS, (MCG)	Y	Y	Y
NUT_VITE	mg	NUTRIENT VALUE - VITAMIN E, (RERUN 8/2002) (MG)	Y	Y	Y
NUT_VITEIU	IU	NUTRIENT VALUE - VITAMIN E, (RERUN 8/2002) (IU)	Y	Y	Y
NUT_VITEIU_WO	IU	NUTRIENT VALUE - VITAMIN E WITHOUT VITAMIN PILLS, (RERUN 8/2002)(IU)		Y	Y
NUT_VITEWO	mg	NUTRIENT VALUE - VITAMIN E WITHOUT VITAMIN PILLS, (RERUN 8/2002) (MG)	Y	Y	Y
NUT_ACARWO	mcg	NUTRIENT VALUE - ALPHA CAROTENE WITHOUT SUPPLEMENT, 1993 (RERUN 11/2005), (MCG)			Y
NUT_CALFAT		CALORIES AFTER FAT TRIMMING	Y	Y	Y
NUT_CALOR2		NUTRIENT VALUE - CALORIES (RERUN 11/2005)			Y
NUT_CRUDE	gm	NUTRIENT VALUE - CRUDE FIBER, (GM)	Y	Y	Y
NUT_DFE	mcg	NUTRIENT VALUE - DIETARY FOLATE EQUIVALENTS, (MCG) (RERUN 11/2005)			Y
NUT_ENGL	mg	NUTRIENT VALUE - ENGLYST FIBER (MG), 1993 (RERUN 11/2005)			Y
NUT_FATEAT	gm	NUTRIENT VALUE - ANIMAL FAT AFTER TRIMMING, (GM)	Y	Y	Y
NUT_FOLATE	mcg	NUTRIENT VALUE - FOLATE, (MCG)	Y	Y	Y
NUT_FOLWO	mcg	NUTRIENT VALUE - FOLATE WITHOUT VITAMIN PILLS, (MCG)	Y	Y	Y
NUT_SEWO	mcg	NUTRIENT VALUE - SELENIUM WITHOUT VITAMIN PILLS, (MCG)	Y	Y	Y
NUT_ST	gm	NUTRIENT VALUE - STARCH (GM), (RERUN 11/2005)			Y
NUT_T1610	gm	NUTRIENT VALUE - TRANS PALMITOLEIC FATTY ACID (GM), SACKS 2000 (RERUN 11/2005)			Y
NUT_T1810	gm	NUTRIENT VALUE - TRANS OLEIC FATTY ACID (GM) SACKS 2000 (RERUN 11/2005)			Y
NUT_T1820	gm	NUTRIENT VALUE - TRANS TRANS 18:2 LINOLEIC FATTY ACID (GM), SACKS 2000 (RERUN 11/2005)			Y
NUT_T2010	gm	NUTRIENT VALUE - TRANS EICOSENOIC FATTY ACID (GM) SACKS 2000 (RERUN 11/2005)			Y
NUT_TC182	gm	NUTRIENT VALUE - CIS TRANS 18:2 LINOLEIC FATTY ACID (GM) SACKS 2000 (RERUN 11/2005)			Y
NUT_TRN00	gm	NUTRIENT VALUE - TRANS FAT (GM) SACKS 2000 (RERUN 11/2005)			Y
NUT_VITE	mg	NUTRIENT VALUE - VITAMIN E, (RERUN 8/2002)(MG)	Y	Y	Y
NUT_VITEIU	IU	NUTRIENT VALUE - VITAMIN E, (RERUN 8/2002) (IU)	Y	Y	Y
NUT_VITEIU_WO	IU	NUTRIENT VALUE - VITAMIN E WITHOUT VITAMIN PILLS,(RERUN 8/2002) (IU)		Y	Y
NUT_VITEWO	mg	NUTRIENT VALUE - VITAMIN E WITHOUT VITAMIN PILLS,(RERUN 8/2002) (MG)	Y	Y	Y
FFD100	servings/week	POTATOES	Y	Y	Y	Y
FFD101	servings/week	CHIPS	Y	Y	Y	Y
FFD102	servings/week	CRACKERS	Y	Y	Y	Y
FFD103	servings/week	PIZZA	Y	Y	Y	Y
FFD104	servings/week	LO-CAL COLA	Y	Y	Y	Y
FFD105	servings/week	LO-CAL COLA, NO CAFFEINE	Y	Y	Y	Y
FFD106	servings/week	LO-CAL, NON-COLA	Y	Y	Y	Y
FFD107	servings/week	COLA	Y	Y	Y	Y
FFD108	servings/week	COLA, NO CAFFEINE	Y	Y	Y	Y
FFD109	servings/week	NON-COLA SOFT DRINKS	Y	Y	Y	Y
FFD110	servings/week	PUNCH/LEMONADE	Y	Y	Y	Y
FFD111	servings/week	DECAF COFFEE	Y	Y	Y	Y
FFD112	servings/week	COFFEE	Y	Y	Y	Y
FFD113	servings/week	TEA	Y	Y	Y	Y
FFD114	servings/week	BEER	Y	Y	Y	Y
FFD115	servings/week	RED WINE	Y	Y	Y	Y
FFD116	servings/week	WHITE WINE	Y	Y	Y	Y
FFD117	servings/week	LIQUOR	Y	Y	Y	Y
FFD118	servings/week	CHOCOLATE	Y	Y	Y	Y
FFD119	servings/week	CANDY BARS	Y	Y	Y	Y
FFD120	servings/week	CANDY WTHOUT CHOCOLATE	Y	Y	Y	Y
FFD121	servings/week	COOKIES, HOMEMADE	Y	Y	Y	Y
FFD122	servings/week	COOKIES, READYMADE	Y	Y	Y	Y
FFD123	servings/week	BROWNIES	Y	Y	Y	Y
FFD124	servings/week	DOUGHNUTS	Y	Y	Y	Y
FFD125	servings/week	CAKE, HOMEMADE	Y	Y	Y	Y
FFD126	servings/week	CAKE, READYMADE	Y	Y	Y	Y
FFD127	servings/week	SWEETROLL, HOMEMADE	Y	Y	Y	Y
FFD128	servings/week	SWEETROLL, READYMADE	Y	Y	Y	Y
FFD129	servings/week	PIE, HOMEMADE	Y	Y	Y	Y
FFD130	servings/week	PIE, READYMADE	Y	Y	Y	Y
FFD131	servings/week	JAMS/JELLIES	Y	Y	Y	Y
FFD132	servings/week	PEANUT BUTTER	Y	Y	Y	Y
FFD133	servings/week	POPCORN	Y	Y	Y	Y
FFD134	servings/week	NUTS	Y	Y	Y	Y
FFD135	servings/week	BRAN	Y	Y	Y	Y
FFD136	servings/week	WHEAT GERM	Y	Y	Y	Y
FFD137	servings/week	CHOWDER/CREAM SOUP	Y	Y	Y	Y
FFD138	servings/week	OIL AND VINEGAR	Y	Y	Y	Y
FFD139	servings/week	MAYONNAISE	Y	Y	Y	Y
FFD140	servings/week	MUSTARD	Y	Y	Y	Y
FFD141	servings/week	PEPPER	Y	Y	Y	Y
FFD142	servings/week	SALT	Y	Y	Y	Y
FFD143	servings/week	FRIED FOOD AT HOME	Y	Y	Y	Y
FFD144	servings/week	FRIED FOOD OUT	Y	Y	Y	Y
FFD145	servings/week	SUGAR IN BEVERAGE	Y	Y	Y	Y
FFD146	servings/week	OTHER FOOD 1	Y	Y	Y	Y
FFD147	servings/week	OTHER FOOD 2	Y	Y	Y	Y
FFD148	servings/week	OTHER FOOD 3	Y	Y	Y	Y
FFD17	servings/week	SKIM MILK	Y	Y	Y	Y
FFD18	servings/week	WHOLE MILK	Y	Y	Y	Y
FFD19	servings/week	CREAM	Y	Y	Y	Y
FFD20	servings/week	SOUR CREAM	Y	Y	Y	Y
FFD21	servings/week	NON-DAIRY WHITENER	Y	Y	Y	Y
FFD22	servings/week	SHERBET/ICE MILK	Y	Y	Y	Y
FFD23	servings/week	ICE CREAM	Y	Y	Y	Y
FFD24	servings/week	YOGURT	Y	Y	Y	Y
FFD25	servings/week	COTTAGE/RICOTTA CHEESE	Y	Y	Y	Y
FFD26	servings/week	CREAM CHEESE	Y	Y	Y	Y
FFD27	servings/week	OTHER CHEESE	Y	Y	Y	Y
FFD28	servings/week	MARGARINE	Y	Y	Y	Y
FFD29	servings/week	BUTTER	Y	Y	Y	Y
FFD30	servings/week	RAISINS	Y	Y	Y	Y
FFD31	servings/week	PRUNES	Y	Y	Y	Y
FFD32	servings/week	BANANAS	Y	Y	Y	Y
FFD33	servings/week	CANTALOUPE	Y	Y	Y	Y
FFD34	servings/week	WATERMELON	Y	Y	Y	Y
FFD35	servings/week	APPLES/PEARS, FRESH	Y	Y	Y	Y
FFD36	servings/week	APPLE JUICE/CIDER	Y	Y	Y	Y
FFD37	servings/week	ORANGES	Y	Y	Y	Y
FFD38	servings/week	ORANGE JUICE	Y	Y	Y	Y
FFD39	servings/week	GRAPEFRUIT	Y	Y	Y	Y
FFD40	servings/week	GRAPEFRUIT JUICE	Y	Y	Y	Y
FFD41	servings/week	OTHER FRUIT JUICE	Y	Y	Y	Y
FFD42	servings/week	STRAWBERRIES	Y	Y	Y	Y
FFD43	servings/week	BLUEBERRIES	Y	Y	Y	Y
FFD44	servings/week	PEACHES	Y	Y	Y	Y
FFD45	servings/week	TOMATOES	Y	Y	Y	Y
FFD46	servings/week	TOMATO JUICE	Y	Y	Y	Y
FFD47	servings/week	TOMATO SAUCE	Y	Y	Y	Y
FFD48	servings/week	RED CHILI SAUCE	Y	Y	Y	Y
FFD49	servings/week	TOFU OR SOYBEANS	Y	Y	Y	Y
FFD50	servings/week	STRING BEANS	Y	Y	Y	Y
FFD51	servings/week	BROCCOLI	Y	Y	Y	Y
FFD52	servings/week	CABBAGE/COLE SLAW	Y	Y	Y	Y
FFD53	servings/week	CAULIFLOWER	Y	Y	Y	Y
FFD54	servings/week	BRUSSELS SPROUTS	Y	Y	Y	Y
FFD55	servings/week	CARROTS, RAW	Y	Y	Y	Y
FFD56	servings/week	CARROTS, COOKED	Y	Y	Y	Y
FFD57	servings/week	CORN	Y	Y	Y	Y
FFD58	servings/week	PEAS/LIMA BEANS	Y	Y	Y	Y
FFD59	servings/week	MIXED VEGETABLES	Y	Y	Y	Y
FFD60	servings/week	BEANS/LENTILS	Y	Y	Y	Y
FFD61	servings/week	WINTER SQUASH	Y	Y	Y	Y
FFD62	servings/week	SUMMER SQUASH	Y	Y	Y	Y
FFD63	servings/week	YAMS/SWEET POTATOES	Y	Y	Y	Y
FFD64	servings/week	SPINACH, COOKED	Y	Y	Y	Y
FFD65	servings/week	SPINACH, RAW	Y	Y	Y	Y
FFD66	servings/week	KALE/MUSTARD/CHARD	Y	Y	Y	Y
FFD67	servings/week	ICEBERG/HEAD LETTUCE	Y	Y	Y	Y
FFD68	servings/week	ROMAINE/LEAF LETTUCE	Y	Y	Y	Y
FFD69	servings/week	CELERY	Y	Y	Y	Y
FFD70	servings/week	BEETS	Y	Y	Y	Y
FFD71	servings/week	ALFALFA SPROUTS	Y	Y	Y	Y
FFD72	servings/week	GARLIC	Y	Y	Y	Y
FFD73	servings/week	EGGS	Y	Y	Y	Y
FFD74	servings/week	CHICKEN, WITH SKIN	Y	Y	Y	Y
FFD75	servings/week	CHICKEN, NO SKIN	Y	Y	Y	Y
FFD76	servings/week	BACON	Y	Y	Y	Y
FFD77	servings/week	HOT DOGS	Y	Y	Y	Y
FFD78	servings/week	PROCESSED MEATS	Y	Y	Y	Y
FFD79	servings/week	LIVER	Y	Y	Y	Y
FFD80	servings/week	HAMBURGER	Y	Y	Y	Y
FFD81	servings/week	MEAT, SANDWICH OR CASSEROLE	Y	Y	Y	Y
FFD82	servings/week	MEAT, MAIN DISH	Y	Y	Y	Y
FFD83	servings/week	CANNED TUNA	Y	Y	Y	Y
FFD84	servings/week	DARK FISH	Y	Y	Y	Y
FFD85	servings/week	OTHER FISH	Y	Y	Y	Y
FFD86	servings/week	SHRIMP/SHELLFISH	Y	Y	Y	Y
FFD87	servings/week	COLD CEREAL	Y	Y	Y	Y
FFD88	servings/week	COOKED OATMEAL	Y	Y	Y	Y
FFD89	servings/week	OTHER HOT CEREAL	Y	Y	Y	Y
FFD90	servings/week	WHITE BREAD	Y	Y	Y	Y
FFD91	servings/week	DARK BREAD	Y	Y	Y	Y
FFD92	servings/week	ENGLISH MUFFIN/BAGELS	Y	Y	Y	Y
FFD93	servings/week	MUFFINS/BISCUITS	Y	Y	Y	Y
FFD94	servings/week	BROWN RICE	Y	Y	Y	Y
FFD95	servings/week	WHITE RICE	Y	Y	Y	Y
FFD96	servings/week	PASTA	Y	Y	Y	Y
FFD97	servings/week	OTHER GRAINS	Y	Y	Y	Y
FFD98	servings/week	PANCAKES/WAFFLES	Y	Y	Y	Y
FFD99	servings/week	FRENCH FRIES	Y	Y	Y	Y
NUT_ACAR	mcg	Nutrient value - Alpha Carotene	Y	Y		Y
NUT_ACRYL	mcg	Nutrient value - Acrylamide				Y
NUT_AFAT	gm	Nutrient value - Animal fat	Y	Y	Y	Y
NUT_AG18302	gm	Nutrient value: Alpha + Gamma Linolenic (Sacks, 2002)				Y
NUT_ALA	gm	Nutrient value: Alanine	Y		Y	Y
NUT_ALCO	gm	Alcohol	Y	Y	Y	Y
NUT_AOFIB	gm	Nutrient value - AOAC fiber	Y	Y	Y	Y
NUT_APROT	gm	Nutrient value - Animal Protein	Y	Y	Y	Y
NUT_ARG	gm	Nutrient value - Arginine	Y		Y	Y
NUT_ASP	gm	Nutrient value - Asparate	Y	Y	Y	Y
NUT_ASPA	gm	Nutrient value - Aspartic acid from aspartame				Y
NUT_ASPART		Nutrient value - Aspartame (2006)				Y
NUT_B1	mg	Nutrient value - Vitamin B1	Y	Y	Y	Y
NUT_B12	mcg	Nutrient value - Vitamin B12	Y	Y	Y	Y
NUT_B12WO	mcg	Nutrient value - Vitamin B12 without vitamin pills	Y	Y	Y	Y
NUT_B1WO	mg	Nutrient value - Thiamine B1 without vitamin pills	Y	Y	Y	Y
NUT_B2	mg	Nutrient value - Vitamin B2	Y	Y	Y	Y
NUT_B2WO	mg	Nutrient value - Riboflavin B2 without vitamin pills	Y	Y	Y	Y
NUT_B6	mg	Nutrient value - Vitamin B6	Y	Y	Y	Y
NUT_B6WO	mg	Nutrient value - Pyridoxine B6 without vitamin pills	Y	Y	Y	Y
NUT_BCAR	mcg	Nutrient value - Beta Carotene	Y	Y		Y
NUT_BCARWO	mcg	Nutrient value - Beta Carotene without supplement	Y	Y	Y	Y
NUT_BCRYP	mcg	Nutrient value - Beta Cryptoxanthin	Y	Y	Y	Y
NUT_BETAINE	mg	Nutrient value - Betaine, choline derivative				Y
NUT_BETAINEWO	mg	Nutrient value - Betaine, choline derivative without supplements				Y
NUT_BETCHOL	mg	Nutrient value - Sum of Betaine and Choline				Y
NUT_BRAN	gm	Nutrient value - Bran Score			Y	Y
NUT_BRANA	gm	Nutrient value - Added Bran from wheat,rice,oat,corn			Y	Y
NUT_BRANN	gm	Nutrient value - Natural Bran			Y	Y
NUT_CAFF	mg	Nutrient value - Caffeine	Y	Y	Y	Y
NUT_CALC	mg	Nutrient value - Calcium	Y	Y	Y	Y
NUT_CALCWO	mg	Nutrient value - Calcium without vitamin pills	Y	Y	Y	Y
NUT_CALOR	kcal	Nutrient value - Calories	Y	Y	Y	Y
NUT_CARBO	gm	Nutrient value - Carbohydrates	Y	Y	Y	Y
NUT_CAROT	IU	Nutrient value - Carotene	Y	Y	Y	Y
NUT_CARWO	IU	Nutrient value - Total Carotene without supplement				Y
NUT_CHOL	mg	Nutrient value - Cholesterol	Y	Y	Y	Y
NUT_CHOLINE	mg	Nutrient value - Total Choline, no betaine				Y
NUT_CHOLINEWO	mg	Nutrient value - Choline without supplements				Y
NUT_CLA	mg	Nutrient value - c9,t11 conjugated diene isomer 18:2 Linoleic				Y
NUT_CU	mg	Nutrient value - Copper	Y	Y	Y	Y
NUT_CUWO	mg	Nutrient value - Copper without supplements				Y
NUT_CYS	gm	Nutrient value - Cystine	Y		Y	Y
NUT_DCALC	mg	Nutrient value - Dairy Calcium				Y
NUT_DFAT	gm	Nutrient value - Dairy Fat				Y
NUT_DPROT	gm	Nutrient value - Dairy Protein				Y
NUT_DVITD	IU	Nutrient value - Dairy Vitamin D				Y
NUT_DVITK	mcg	Nutrient value - Dihydovitamin K				Y
NUT_E02MG	mg	Nutrient value - Total Vitamin E atoco version includes supplements and fortified foods				Y
NUT_E02MGWO	mg	Nutrient value - Vitamin E atoco version without vitamin supplementation, includes fortified foods			Y	Y
NUT_ES2MG	mg	Nutrient value - Vitamin E atoco version from food fortification only synthetic				Y
NUT_F100	gm	Nutrient value - Capric fatty acid	Y	Y	Y	Y
NUT_F120	gm	Nutrient value - Lauric fatty acid	Y	Y	Y	Y
NUT_F140	gm	Nutrient value - Myristic fatty acid	Y	Y	Y	Y
NUT_F160	gm	Nutrient value - Palmitic fatty acid	Y	Y	Y	Y
NUT_F161	gm	Nutrient value - Palmitoleic fatty acid	Y	Y	Y	Y
NUT_F180	gm	Nutrient value - Stearic fatty acid	Y	Y	Y	Y
NUT_F181	gm	Nutrient value - Oleic	Y	Y	Y	Y
NUT_F182	gm	Nutrient value - Linoleic	Y	Y	Y	Y
NUT_F183	gm	Nutrient value - Linolenic fatty acid	Y	Y	Y	Y
NUT_F201	gm	Nutrient value - Eicosenoic fatty acid	Y	Y	Y	Y
NUT_F204	gm	Nutrient value - Arachadonic fatty acid	Y	Y	Y	Y
NUT_F205	gm	Nutrient value - Eicosapentaenoic fatty acid (EPA)	Y	Y	Y	Y
NUT_F225	gm	Nutrient value - Docosapentaenoic fatty acid (DPA)	Y	Y	Y	Y
NUT_F226	gm	Nutrient value - Docosahexaenoic fatty acid (DHA)	Y	Y	Y	Y
NUT_F40	gm	Nutrient value - Butyric fatty acid	Y	Y	Y	Y
NUT_F60	gm	Nutrient value - Caproic fatty acid	Y	Y	Y	Y
NUT_F80	gm	Nutrient value - Caprylic fatty acid	Y	Y	Y	Y
NUT_FDFOL	mcg	Nutrient value - Natural Food Folate, 2001			Y	Y
NUT_FOL98	mcg	Nutrient value - Total Folate post 1998, includes supplements and fortified foods			Y	Y
NUT_FOL98WO	mcg	Nutrient value - Total Folate without vitamin pills, includes fortified foods				Y
NUT_FOLEQ	mcg	Nutrient value - Folate Equivalents, includes supplements and fortified foods				Y
NUT_FOLIC	mcg	Nutrient value - Folic Acid from supplements and fortified foods, 2001			Y	Y
NUT_FRCHO	mg	Nutrient value - Free Choline, choline-contributing metabolite				Y
NUT_FRCHOWO	mg	Nutrient value - Free Choline without supplements				Y
NUT_FRUCT	gm	Nutrient value - Fructose	Y	Y	Y	Y
NUT_GERM	gm	Nutrient value - Germ Score			Y	Y
NUT_GERMA	gm	Nutrient value - Added Germ from wheat			Y	Y
NUT_GERMN	gm	Nutrient value - Natural Germ			Y	Y
NUT_GID		Nutrient value - Glycemic Index			Y	Y
NUT_GL		Nutrient value - Glycemic Load	Y		Y	Y
NUT_GLU	gm	Nutrient value - Glucose			Y	Y
NUT_GLUT	gm	Nutrient value - Glutamate	Y	Y	Y	Y
NUT_GLY	gm	Nutrient value - Glycine	Y		Y	Y
NUT_GPCHO	mg	Nutrient value - Choline from Glycerophosphocholine				Y
NUT_HIST	gm	Nutrient value - Histidine	Y		Y	Y
NUT_HYDPRO	gm	Nutrient value - Hydroxyproline				Y
NUT_IODINE	mcg	Nutrient value - Iodine	Y	Y	Y	Y
NUT_IRON	mg	Nutrient value - Iron	Y	Y	Y	Y
NUT_IRONWO	mg	Nutrient value - Iron without vitamin pills	Y	Y	Y	Y
NUT_ISO	gm	Nutrient value - Isoleucine	Y		Y	Y
NUT_K	mg	Nutrient value - Potassium	Y	Y	Y	Y
NUT_KWO	mg	Nutrient value - Potassium without supplements			Y	Y
NUT_LACT	gm	Nutrient value - Lactose	Y	Y	Y	Y
NUT_LCN3		Dervied field: Nurient value - USDA long chain N3 fatty acid 205+225_226				Y
NUT_LCN302	gm	Nutrient value - Long Chain Fatty Acid, Sacks, 2002				Y
NUT_LCN302WO		Nutrient value - Sacks 2002 Long Chain Fatty Acid (pf205n3c02+pf223n3c02+pf225n3c02+pf226n3c02) no supplements				Y
NUT_LCN3WO		Dervied Field: Nutrient value - USDA long chain N3 fatty acid, no vitamin pill				Y
NUT_LEU	gm	Nutrient value - Leucine	Y		Y	Y
NUT_LUT	mcg	Nutrient value - Lutein and Zeaxanthin	Y	Y	Y	Y
NUT_LYCO	mcg	Nutrient value - Lycopene	Y	Y	Y	Y
NUT_LYS	gm	Nutrient value - Lysine	Y		Y	Y
NUT_MAGN	mg	Nutrient value - Magnesium	Y	Y	Y	Y
NUT_MAGNWO	mg	Nutrient value - Magnesium without supplements			Y	Y
NUT_MALT	gm	Nutrient value - Maltose			Y	Y
NUT_METH	gm	Nutrient value - Methionine	Y	Y	Y	Y
NUT_MN	mg	Nutrient value - Manganese	Y	Y	Y	Y
NUT_MNWO	mg	Nutrient value - Manganese without supplements			Y	Y
NUT_MONFAT	gm	Nutrient value - Monounsaturated fat	Y	Y	Y	Y
NUT_N602	gm	Nutrient value - Omega 6, no gamma, Sacks, 2002				Y
NUT_N602WO	gm	Nutrient value - Sacks 2002 Omega 6 (pf182n6c02+pf204n6c02), no gamma 18:3 no supps				Y
NUT_NBLANK		Nutrient value - Number of unanswered foods				Y
NUT_NIACIN	mg	Nutrient value - Niacin	Y	Y	Y	Y
NUT_NIAWO	mg	Nutrient value - Niacin without supplements				Y
NUT_OMEGA	gm	Nutrient value - Omega 3 (f205+f226),no alpha-linolenic acid	Y	Y	Y	Y
NUT_OMG02	gm	Nutrient value - Omega 3, sacks, 2002				Y
NUT_OMG02WO	gm	Nutrient value - Omega 3 no vitamin pill, Sacks 2002 with alpha183				Y
NUT_OXAL06	mg	Nutrient value - Oxalate (2006)				Y
NUT_PANTO	mg	Nutrient value - Pantothenic acid	Y	Y	Y	Y
NUT_PANTWO	mg	Nutrient value - Pantothenic Acid without supplements			Y	Y
NUT_PCHO	mg	Nutrient value - Choline from Phosphocholine				Y
NUT_PFA183N3C02	gm	Nutrient value - Alpha Linolenic fatty acid, Sacks, 2002 nut_pfg183n6c02				Y
NUT_PFG183N6C02	gm	Nutrient value - Gamma Linolenic fatty acid, Sacks, 2002				Y
NUT_PFN302	gm	Nutrient value - Total Omega 3, Sacks, 2002				Y
NUT_PFN302WO	gm	Nutrient value - Total Omega 3 without supplements, Sacks 2002				Y
NUT_PFN602	gm	Nutrient value - Omega 6, Sacks, 2002				Y
NUT_PFN602WO	gm	Nutrient value - Omega 6 without supplements, Sacks 2002				Y
NUT_PH	mg	Nutrient value - Phosphorous	Y	Y	Y	Y
NUT_PHENYL	gm	Nutrient value - Phenylalanine	Y		Y	Y
NUT_PHENYLA	gm	Nutrient value - Phenylalanine from aspartame				Y
NUT_PHWO	mg	Nutrient value - Phosphorous without supplements			Y	Y
NUT_POLY	gm	Nutrient value - Polyunsaturated fat	Y	Y	Y	Y
NUT_PRO	gm	Nutrient value - Proline	Y		Y	Y
NUT_PRO46		Nutrient value - Proanthocyanidin, 4-6mers, USDA, 2007				Y
NUT_PRO710		Nutrient value - Proanthocyanidin, 7-10mers, USDA, 2007				Y
NUT_PRODIM		Nutrient value - Proanthocyanidin, dimers, USDA, 2007				Y
NUT_PROMON		Nutrient value - Proanthocyanidin, monomers, USDA, 2007				Y
NUT_PROPOLY		Nutrient value - Proanthocyanidin, polymers, USDA, 2007				Y
NUT_PROT	gm	Nutrient value - Protein	Y	Y	Y	Y
NUT_PROTRIM		Nutrient value - Proanthocyanidin, trimers, USDA, 2007				Y
NUT_PTDCHO	mg	Nutrient value - Choline from Phosphatidylcholine				Y
NUT_PTDCHOWO	mg	Nutrient value - Choline from Phosphatidylcholine without supplements				Y
NUT_RAE	mcg	Nutrient value - Retinol Activity Equivalents				Y
NUT_RAEWO	mcg	Nutrient value - Retinol Activity Equivalents without supplement			Y	Y
NUT_RETEQ	mcg	Nutrient value - Retinol equivalents of vitamin A				Y
NUT_RETEQWO	mcg	Nutrient value - Retinol equivalents of vitamin A without suppliments				Y
NUT_RETINOL	IU	Nutrient value - Retinol	Y	Y	Y	Y
NUT_RETWO	IU	Nutrient value - Retinol without vitamin pills	Y	Y	Y	Y
NUT_SACH	mg	Nutrient value - Saccharin	Y	Y	Y	Y
NUT_SATFAT	gm	Nutrient value - Saturated fat	Y	Y	Y	Y
NUT_SE	mcg	Nutrient value - Selenium	Y	Y	Y	Y
NUT_SER	gm	Nutrient value - Serine			Y	Y
NUT_SODIUM	mg	Nutrient value - Sodium	Y	Y	Y	Y
NUT_SPHINGO	mg	Nutrient value - Choline from Sphingomyelin				Y
NUT_SUCR	gm	Nutrient value - Sucrose	Y	Y	Y	Y
NUT_SUGTOT	gm	Nutrient value - Total Sugars			Y	Y
NUT_T161	gm	Nutrient value - Palmitelaidic trans fatty acid, 2002				Y
NUT_T181	gm	Nutrient value - Trans Oleic fatty acid, 2002				Y
NUT_T182	gm	Nutrient value - Total Trans/Cis Trans Linoleic, 2002				Y
NUT_T201	gm	Nutrient value - 11t-Eicosenoic fatty acid, 2002				Y
NUT_TAU	gm	Nutrient value - Taurine				Y
NUT_TFAT	gm	Nutrient value - Total Fat				Y
NUT_THR	gm	Nutrient value - Threonine	Y		Y	Y
NUT_TOTUSANTH		Nutrient value - total USDA anthocyanidins (2007)				Y
NUT_TOTUSFLAV		Nutrient value - TOTAL USDA FLAVONOIDS, 2008				Y
NUT_TOTUSFLAVAN3OL		Derived field : Nutrient value - total USDA flavan-3-ols (2007)				Y
NUT_TOTUSFLAVANONE		Nutrient value - total USDA flavones (2007)				Y
NUT_TOTUSFLAVONE		Nutrient value - total USDA flavanone (2007)				Y
NUT_TOTUSFLAVONOL		Nutrient value - total USDA flavonols (2007)				Y
NUT_TOTUSPOLYFLAV		Nutrient value - total theaflavin and polymers proanthocyanidins, USDA (2007)				Y
NUT_TRN02		Nutrient value - Total Trans; 2002				Y
NUT_TRYPTO	gm	Nutrient value - Tryptophan	Y	Y	Y	Y
NUT_TYRO	gm	Nutrient value - Tyrosine	Y		Y	Y
NUT_UAPIG	mg	Nutrient value - Apigenin, flavone USDA 2003				Y
NUT_UCAT	mg	Nutrient value - Catechin, flavan-3-ol USDA 2003				Y
NUT_UCYN	mg	Nutrient value - Cyanidin, anthocyanidin USDA 2003				Y
NUT_UDLP	mg	Nutrient value - Delphinidin, anthocyanidin USDA 2003				Y
NUT_UEC	mg	Nutrient value - Epicatechin, flavan-3-ol USDA 2003				Y
NUT_UECG	mg	Nutrient value - Epicatechin 3-gallate, flavan-3-ol USDA 2003				Y
NUT_UEGC	mg	Nutrient value - Epigallocatechin, flavan-3-ol USDA 2003				Y
NUT_UEGCG	mg	Nutrient value - Epigallocatechin 3-gallate flavan-3-ol USDA 2003				Y
NUT_UERID	mg	Nutrient value - Eriodictyol, flavonone USDA 2003				Y
NUT_UGCAT	mg	Nutrient value - Gallocatechin, flavan-3-ol USDA 2003				Y
NUT_UHESP	mg	Nutrient value - Hesperetin, flavanone USDA 2003				Y
NUT_UISOR	mg	Nutrient value - Isorhamnetin, flavonol USDA 2003				Y
NUT_UKAEM	mg	Nutrient value - Kaempferol, flavonol USDA 2003				Y
NUT_ULUTN	mg	Nutrient value - Luteolin, flavone USDA 2003				Y
NUT_UMLV	mg	Nutrient value - Malvidin, anthocyanidin USDA 2003				Y
NUT_UMYRI	mg	Nutrient value - Myricetin, flavonol USDA 2003				Y
NUT_UNARG	mg	Nutrient value - Naringenin, flavanone USDA 2003				Y
NUT_UPEL	mg	Nutrient value - Pelargonidin, anthocyanidin USDA 2003				Y
NUT_UPEO	mg	Nutrient value - Peonidin, anthocyanidin USDA 2003				Y
NUT_UPET	mg	Nutrient value - Petunidin, anthocyanidin USDA 2003				Y
NUT_UQUER	mg	Nutrient value - Quercetin, flavonol USDA 2003				Y
NUT_UQUERWO	mg	Nutrient value - Quercetin without supplements, flavonol USDA 2003				Y
NUT_USFLAVNOPRO		Nutrient value - USDA FLAVONOIDS NO PROANTHOCYANIDINS				Y
NUT_UTF	mg	Nutrient value - Theaflavin, flavan-3-ol USDA 2003				Y
NUT_UTF3G	mg	Nutrient value - Theaflavin 3-gallate, flavan-3-ol USDA 2003				Y
NUT_UTFDG	mg	Nutrient value - Theaflavin 3,3 digallate, flavan-3-ol USDA 2003				Y
NUT_UTFG	mg	Nutrient value - Theaflavin 3-gallate, flavan-3-ol USDA 2003				Y
NUT_UTRG	mg	Nutrient value - Thearubigins, flavan-3-ol USDA 2003				Y
NUT_VAL	gm	Nutrient value - Valine	Y		Y	Y
NUT_VFAT	gm	Nutrient value - Vegetable fat	Y	Y	Y	Y
NUT_VITA	IU	Nutrient value - Vitamin A	Y	Y	Y	Y
NUT_VITAWO	IU	Nutrient value - Vitamin A without vitamin pills	Y	Y	Y	Y
NUT_VITC	mg	Nutrient value - Vitamin C	Y	Y	Y	Y
NUT_VITCWO	mg	Nutrient value - Vitamin C without vitamin pills	Y	Y	Y	Y
NUT_VITD	IU	Nutrient value - Vitamin D	Y	Y	Y	Y
NUT_VITDWO	IU	Nutrient value - Vitamin D without vitamin pills	Y	Y	Y	Y
NUT_VITK		Nutrient value - Vitamin K	Y	Y	Y	Y
NUT_VITKWO	mcg	Nutrient value - phylloquinone vitamin K1 without supplements	Y	Y	Y	Y
NUT_WHGRN	gm	Nutrient value - Whole Grain Amount			Y	Y
NUT_WHSUB	gm	Nutrient value - Whole Grain Score without Added Bran and Germ			Y	Y
NUT_ZN	mg	Nutrient value - Zinc	Y	Y	Y	Y
NUT_ZNWO	mg	Nutrient value - Zinc without vitamin pills	Y	Y	Y	Y
RCEREAL		refined grain cereal	Y	Y	Y	Y
WCEREAL		whole grain cereal	Y	Y	Y	Y
FG5serv1	FFD18, FFD19, FFD20, FFD26, FFD27	High fat dairy servings	Y	Y	Y	Y
FG5serv2	FFD17, FFD24, FFD25	Reduced fat dairy servings	Y	Y	Y	Y
FG5serv3	FFD22, FFD23	Dairy Desserts servings	Y	Y	Y	Y
FG5serv4	FFD28, FFD29	Solid fat servings	Y	Y	Y	Y
FG5serv6	FFD37,FFD38,FFD39,FFD40	Citrus fruit and citrus fruit juice servings	Y	Y	Y	Y
FG5serv7	FFD30,FFD31,FFD32,FFD33,FFD34,FFD35,FFD36,FFD41,FFD42,FFD43,FFD44	Other fruit and fruit juice servings	Y	Y	Y	Y
FG5serv8	FFD109,FFD110,FFD107,FFD108	Sweetened beverage servings, including soda	Y	Y	Y	Y
FG5serv10	FFD45,FFD46,FFD47,FFD50,FFD51,FFD52,FFD53,FFD54,FFD55,FFD56,FFD59,FFD61,FFD62,FFD64,FFD65,FFD66,FFD67,FFD68,FFD69,FFD70,FFD71,FFD72	Vegetables servings	Y	Y	Y	Y
FG5serv11	FFD100	Potatoes servings	Y	Y	Y	Y
FG5serv12	FFD99	French fries servings	Y	Y	Y	Y
FG5serv13	FFD57,FFD63	Starchy Vegetables servings	Y	Y	Y	Y
FG5serv14	FFD49,FFD60,FFD58	Beans and legumes servings	Y	Y	Y	Y
FG5serv15	FFD73	Egg servings	Y	Y	Y	Y
FG5serv17	FFD79,FFD81,FFD82,FFD74,FFD75	Meat, incl. poultry, servings	Y	Y	Y	Y
FG5serv18	FFD76,FFD77,FFD78,FFD80	Processed Meat servings	Y	Y	Y	Y
FG5serv19	FFD83,FFD84,FFD85,FFD86,FFD137	Fish & seafood servings	Y	Y	Y	Y
FG5serv22	FFD121,FFD122,FFD123,FFD124,FFD125,FFD126,FFD127,FFD128,FFD129,FFD130	Sweet baked goods servings	Y	Y	Y	Y
FG5serv27	FFD103	Pizza/Mexican servings	Y	Y	Y	Y
FG5serv28	FFD132,FFD134	Nuts and seeds servings	Y	Y	Y	Y
FG5serv29	FFD101	Salty Snacks servings	Y	Y	Y	Y
FG5serv30	FFD118,FFD119,FFD120	Candy/sugar/choc servings	Y	Y	Y	Y
FG5serv31	FFD114,FFD115,FFD116,FFD117	Alcohol servings	Y	Y	Y	Y
FG5serv32	FFD111,FFD112,FFD113	Tea/coffee servings	Y	Y	Y	Y
FG5serv34	FFD48,FFD138,FFD139,FFD140	Misc/condiments servings	Y	Y	Y	Y
FG5serv35	FFD104,FFD105,FFD106	Diet soda servings	Y	Y	Y	Y
FG5serv36	FFD88,FFD91,FFD94,FFD97,FFD133,FFD135,FFD136,wcereal	Whole grain servings	Y	Y	Y	Y
FG5serv37	FFD89,FFD90,FFD92,FFD93,FFD95,FFD96,FFD98,FFD102,rcereal	Refined grain servings	Y	Y	Y	Y
FG5serv38	FFD131	Jams & Jellies servings	Y	Y	Y	Y
FG5serv39	FFD21	Non dairy topping servings	Y	Y	Y	Y
NUT_AFATpct		NUT_AFAT normalized to NUT_CALOR (total energy intake)	Y	Y	Y	Y
NUT_CARBOpct		NUT_CARBO normalized to NUT_CALOR (total energy intake)	Y	Y	Y	Y
NUT_MONFATpct		NUT_MONFAT normalized to NUT_CALOR (total energy intake)	Y	Y	Y	Y
NUT_PROTpct		NUT_PROT normalized to NUT_CALOR (total energy intake)	Y	Y	Y	Y
NUT_SATFATpct		NUT_SATFAT normalized to NUT_CALOR (total energy intake)	Y	Y	Y	Y
NUT_SUGTOTpct		NUT_SUGTOT normalized to NUT_CALOR (total energy intake)	Y	Y	Y	Y
NUT_TFATpct		NUT_TFAT normalized to NUT_CALOR (total energy intake)	Y	Y	Y	Y
NUT_TotFATpct		NUT_TotFAT normalized to NUT_CALOR (total energy intake)	Y	Y	Y	Y
NUT_ALCOpct		NUT_ALCO normalized to NUT_CALOR (total energy intake)	Y	Y	Y	Y
cig_d		Number of cigarettes per day	Y	Y	Y	Y
drink_d_wk		Number of drinking alcohol day per week	Y	Y	Y	Y
PAS		Physical activity score	Y	Y	Y	Y
HT_med		Taken medication for treatment of hypertension	Y	Y	Y	Y
lipid_lowering_med		Taken medication for lipids lowering	Y	Y	Y	Y
T2D_med		Taken medication for treatment of diabetes	Y	Y	Y	Y
"Y" indicates this variable was measured / derived at the exam.

## Sheet: Table S3
Supplemental Table 3. Associations between each of 19 DMSs and dietary and lifestyle variables listed in Table 2#
Exam	DMS	All participants						Participants not using lipid medication
		Diet and Lifestyle	P-Value	Predictor Beta	Predictor Beta SE	Variance Explained		P-Value	Predictor Beta	Predictor Beta SE	Variance Explained
5	cg00574958	FFD117	2.08e-05	-0.000431336	0.000101065	0.0101239		4.42e-05	-0.000424243	0.000103595	0.00980879
5	cg00574958	FFD144	0.000115065	-0.00159502	0.00041268	0.00831786		0.000124793	-0.00162203	0.000421805	0.0086588
5	cg00574958	FFD17	8.03e-05	0.000268307	6.79e-05	0.00869636		0.000103817	0.000274271	7.05e-05	0.00886212
5	cg00574958	FG5serv2	0.000199425	0.000228974	6.14e-05	0.00774101		0.000206195	0.000236249	6.35e-05	0.0081051
5	cg00574958	FG5serv31	1.03e-05	-0.00022859	5.17e-05	0.0108722		9.42e-06	-0.000235918	5.31e-05	0.0115287
5	cg00574958	NUT_ALCO	5.19e-06	-0.000126793	2.77e-05	0.0115946		5.86e-06	-0.000129527	2.85e-05	0.0120587
5	cg00574958	NUT_B1WO	0.000210445	0.00280101	0.000754212	0.0076847		0.000451803	0.00274119	0.000779918	0.00724381
5	cg00574958	NUT_B2WO	2.37e-05	0.00252656	0.000596134	0.00998504		6.94e-05	0.00246157	0.000617185	0.00930838
5	cg00574958	NUT_CARBOpct	1.47e-05	0.000219344	5.05e-05	0.0104932		2.93e-05	0.000218039	5.2e-05	0.0102652
5	cg00574958	NUT_LACT	4.39e-05	0.000148931	3.64e-05	0.00933293		4.99e-05	0.000153035	3.76e-05	0.00967438
5	cg03725309	drink_d_wk	4.64e-06	-0.00208361	0.000453502	0.0117136		6.41e-06	-0.00211273	0.00046672	0.0119589
5	cg03725309	FFD117	2.84e-08	-0.00112964	0.0002026	0.0171564		6.09e-08	-0.00113381	0.000208398	0.0171834
5	cg03725309	FFD23	3.73e-06	0.0020405	0.000439698	0.0119476		4.42e-06	0.00210746	0.000457579	0.0123743
5	cg03725309	FFD72	0.000503155	-0.00116518	0.000334294	0.006775		0.000189623	-0.00130652	0.000349271	0.00819736
5	cg03725309	FFD93	1.81e-05	0.00197615	0.000459719	0.0102685		3.29e-05	0.00214696	0.000515668	0.0101351
5	cg03725309	FG5serv3	1.29e-05	0.00159786	0.000365338	0.0106264		1.84e-05	0.00162565	0.000378469	0.0107803
5	cg03725309	FG5serv31	1.77e-10	-0.000663342	0.000103361	0.0226033		6.91e-11	-0.000699543	0.000106562	0.0248229
5	cg03725309	NUT_ALCO	5.1e-11	-0.000366637	5.55e-05	0.0239372		2.49e-11	-0.000384116	5.72e-05	0.0259733
5	cg03725309	NUT_CALC	0.000238178	7.15e-06	1.94e-06	0.00755516		0.000326705	7.27e-06	2.02e-06	0.00759917
5	cg03725309	NUT_F40	0.000241828	0.0125565	0.00341372	0.00753925		0.000186811	0.0131164	0.00350286	0.00821382
5	cg06500161	FFD102	0.000219059	-0.000466527	0.000125967	0.0076427		0.000294604	-0.000474625	0.000130839	0.00771273
5	cg06500161	FFD86	0.000355637	0.00836456	0.00233785	0.00713642		0.000223799	0.0088144	0.00238324	0.00801492
5	cg06500161	FG5serv3	0.000853799	-0.00134812	0.000403578	0.00622624		0.000286235	-0.00150698	0.000414568	0.00774438
5	cg06690548	drink_d_wk	1.21e-22	-0.00966414	0.000973437	0.0524389		6.98e-20	-0.00913054	0.000987851	0.0480367
5	cg06690548	FFD114	5.06e-14	-0.00276698	0.000364468	0.0313471		4.41e-13	-0.00271932	0.000372516	0.0305151
5	cg06690548	FFD115	6.07e-17	-0.00608603	0.000720416	0.0385278		1.03e-17	-0.0063301	0.000730522	0.042467
5	cg06690548	FFD116	2.63e-08	-0.0033232	0.000594569	0.0172383		5.2e-09	-0.00360045	0.000613246	0.0199542
5	cg06690548	FFD117	9.02e-32	-0.00516016	0.000431408	0.0743583		7.48e-28	-0.00487767	0.000437966	0.0682623
5	cg06690548	FFD88	0.000179516	0.00534064	0.0014226	0.00785118		0.000493542	0.00511732	0.00146586	0.0071471
5	cg06690548	FG5serv22	0.000111852	0.000881392	0.000227633	0.00834761		6.43e-05	0.000928416	0.000231733	0.00939195
5	cg06690548	FG5serv31	1.32e-55	-0.00347925	0.00021383	0.129413		2.02e-52	-0.0034277	0.000217262	0.128176
5	cg06690548	NUT_ALCO	2.1e-56	-0.00188178	0.000114742	0.131205		1.04e-52	-0.00184497	0.000116589	0.128852
5	cg06690548	NUT_AOFIB	0.000171738	0.000894237	0.000237493	0.0078976		0.000656262	0.000832858	0.000243983	0.00683573
5	cg06690548	NUT_B1WO	0.000252311	0.0121953	0.00332542	0.00749487		0.000328921	0.012225	0.00339699	0.00759176
5	cg06690548	NUT_CARBO	4.64e-05	8.37e-05	2.05e-05	0.00927319		9.23e-05	8.25e-05	2.11e-05	0.00899232
5	cg06690548	NUT_CARBOpct	2.92e-18	0.00192962	0.000219033	0.0417574		5.1e-16	0.00183029	0.000223484	0.0381077
5	cg06690548	NUT_GL	6.96e-06	1.63e-06	3.62e-07	0.0112832		1.21e-05	1.63e-06	3.72e-07	0.0112479
5	cg06690548	NUT_SUCR	2.3e-06	0.000323633	6.83e-05	0.0124591		4.95e-06	0.000320344	6.99e-05	0.0122465
5	cg07504977	FFD92	0.000326791	-0.00159546	0.000443169	0.00722468		0.000143826	-0.00177813	0.000466678	0.00850212
5	cg08129017	FFD116	0.00207399	0.00101501	0.000329124	0.0053118		0.00027424	0.0012552	0.000344253	0.00779142
5	cg08129017	FFD117	9.35e-06	0.00109871	0.000247207	0.0109695		7.88e-06	0.00113267	0.000252695	0.0117283
5	cg08129017	FFD23	4.81e-05	-0.00217065	0.000532699	0.00923677		3.89e-05	-0.00227436	0.000551392	0.00994941
5	cg08129017	FFD72	0.000207045	0.00150622	0.00040512	0.00770174		0.000209983	0.00156605	0.000421573	0.00808506
5	cg08129017	FG5serv3	4.91e-06	-0.00201916	0.000440618	0.0116536		2.66e-06	-0.00214138	0.00045448	0.0129432
5	cg08129017	FG5serv31	2.24e-08	0.000705244	0.000125531	0.0174133		3.66e-09	0.000763463	0.000128745	0.0203484
5	cg08129017	NUT_ALCO	1.09e-08	0.000387286	6.74e-05	0.018187		2.23e-09	0.000415528	6.91e-05	0.0209085
5	cg08129017	NUT_F80	0.000245745	-0.0504277	0.0137252	0.00752245		0.000399353	-0.0497916	0.0140353	0.00737897
5	cg08129017	NUT_SUCR	0.000528821	-0.000131223	3.78e-05	0.00672326		0.000297852	-0.00014184	3.91e-05	0.00770068
5	cg11376147	drink_d_wk	1.99e-07	-0.00141679	0.00027139	0.0150717		4.56e-07	-0.00140628	0.000277721	0.0149191
5	cg11376147	FFD116	0.000135546	-0.000626976	0.000163936	0.00814583		7.4e-05	-0.000678299	0.000170732	0.00923687
5	cg11376147	FFD117	1.39e-08	-0.000691344	0.00012126	0.017924		2.52e-08	-0.000694467	0.000124043	0.0181775
5	cg11376147	FFD72	0.000366259	-0.000714828	0.000200224	0.00710573		0.000121639	-0.000801081	0.000207978	0.00868707
5	cg11376147	FG5serv31	1.26e-12	-0.000441738	6.18e-05	0.0279028		1.77e-12	-0.00045019	6.34e-05	0.0289528
5	cg11376147	NUT_ALCO	7.61e-13	-0.000239518	3.32e-05	0.0284452		1.27e-12	-0.000243194	3.4e-05	0.0293237
5	cg11376147	NUT_CARBOpct	8.37e-07	0.00030093	6.09e-05	0.0135389		1.02e-06	0.000307203	6.26e-05	0.0140168
5	cg14476101	drink_d_wk	1.7e-09	-0.00562764	0.000929331	0.0201742		3.49e-09	-0.00562084	0.000946581	0.0204022
5	cg14476101	FFD114	8.71e-08	-0.00185106	0.000344436	0.0159578		3.02e-07	-0.00182072	0.000354014	0.0153836
5	cg14476101	FFD115	0.000141354	-0.00261262	0.000684996	0.0081018		0.00016919	-0.00263947	0.000700218	0.008323
5	cg14476101	FFD116	0.000526984	-0.00194454	0.000559903	0.00672688		4.79e-05	-0.00237014	0.000581474	0.00971832
5	cg14476101	FFD117	4.12e-14	-0.00316045	0.000414801	0.0315664		6.29e-14	-0.00319309	0.00042204	0.0327052
5	cg14476101	FG5serv31	2.94e-22	-0.00206013	0.0002095	0.0514985		2.57e-22	-0.00210621	0.000213723	0.0542525
5	cg14476101	NUT_ALCO	7.43e-23	-0.00112227	0.000112466	0.0529491		9.33e-23	-0.00114242	0.000114679	0.0553719
5	cg14476101	NUT_CARBOpct	3.01e-08	0.00115805	0.000208069	0.0170958		5.69e-08	0.00116241	0.000213175	0.0172595
5	cg19693031	drink_d_wk	9.89e-05	-0.00298067	0.000763848	0.00847719		0.00024229	-0.00286209	0.000778135	0.00792759
5	cg19693031	FFD117	0.000125892	-0.00131859	0.00034313	0.00822341		0.00045708	-0.00122697	0.000349403	0.00723109
5	cg19693031	FG5serv31	1.99e-07	-0.000910531	0.000174415	0.0150717		3e-07	-0.000916288	0.000178121	0.01539
5	cg19693031	NUT_ALCO	1.13e-07	-0.000498974	9.37e-05	0.0156796		2.12e-07	-0.000498159	9.56e-05	0.0157798
5	cg21429551	cig_d	0.000138652	-0.000813035	0.000212899	0.00812206		0.000188487	-0.000802246	0.000214377	0.00820398
5	cg21429551	drink_d_wk	1.12e-08	-0.00561701	0.000978783	0.0181558		1.64e-08	-0.0056172	0.00098999	0.0186613
5	cg21429551	FFD114	2.43e-07	-0.00187817	0.000362367	0.0148596		1.28e-07	-0.00195913	0.000369343	0.0163475
5	cg21429551	FFD115	0.000280693	-0.00262075	0.000720037	0.00738346		8.38e-05	-0.00287856	0.000730088	0.0090986
5	cg21429551	FFD117	2.18e-13	-0.00323188	0.00043707	0.029786		9.94e-14	-0.00331269	0.00044145	0.0321907
5	cg21429551	FG5serv31	9.11e-19	-0.00198021	0.000221378	0.0429933		4.5e-20	-0.00208117	0.000223971	0.0485258
5	cg21429551	NUT_ALCO	1.09e-19	-0.00109141	0.000118803	0.0452426		6.48e-21	-0.00114194	0.000120121	0.0506765
5	cg21429551	NUT_CARBOpct	1.87e-06	0.0010489	0.000219313	0.0126805		2.16e-06	0.00106065	0.000223083	0.0131763
5	cg22304262	drink_d_wk	1e-06	-0.0029023	0.000591323	0.0133456		5.52e-06	-0.0027367	0.000600338	0.0121257
5	cg22304262	FFD114	1.15e-05	-0.000963427	0.000218976	0.0107519		2.72e-06	-0.00105378	0.000223867	0.0129184
5	cg22304262	FFD115	6.04e-05	-0.00174561	0.00043414	0.00899593		6.16e-06	-0.002002	0.000441433	0.0120032
5	cg22304262	FFD117	2.62e-09	-0.0015837	0.000264625	0.0197139		8.19e-09	-0.00155479	0.000268355	0.0194421
5	cg22304262	FG5serv31	1.75e-15	-0.00107605	0.000133994	0.0349446		1.57e-16	-0.00113401	0.000136032	0.0394295
5	cg22304262	NUT_ALCO	8.08e-16	-0.00058487	7.2e-05	0.0357677		1.09e-16	-0.000611974	7.3e-05	0.0398363
5	cg22304262	NUT_CARBOpct	1.35e-05	0.000577697	0.000132369	0.0105815		1.79e-05	0.000581106	0.000135076	0.0108138
5	cg26403843	cig_d	2.18e-05	-0.000724662	0.00017022	0.0100737		3.05e-05	-0.000725116	0.000173418	0.0102214
6	cg00574958	FFD117	0.000195198	-0.000374366	0.000100307	0.00702106		0.00117893	-0.000301348	9.27e-05	0.00605204
6	cg00574958	FFD131	0.00117311	0.000392336	0.000120715	0.00533339		0.000164225	0.000423813	0.000112215	0.00815902
6	cg00574958	FFD29	2.24e-05	-0.000343255	8.08e-05	0.00908616		4.9e-05	-0.000308699	7.58e-05	0.00946492
6	cg00574958	FFD87	0.000375861	0.000437042	0.000122674	0.00640163		9.18e-05	0.000458763	0.000117013	0.00878674
6	cg00574958	FG5serv38	0.000930432	0.000399863	0.000120593	0.00554998		0.000137799	0.000428269	0.000112094	0.008348
6	cg00574958	NUT_AFATpct	1.96e-05	-0.000327641	7.66e-05	0.00921135		1.7e-05	-0.000307158	7.12e-05	0.0106132
6	cg00574958	NUT_ALCO	0.000289027	-9.77e-05	2.69e-05	0.00664964		0.000752068	-8.5e-05	2.52e-05	0.00652947
6	cg00574958	NUT_CARBOpct	3.03e-07	0.000240967	4.69e-05	0.0132289		2.01e-08	0.000245971	4.36e-05	0.0179983
6	cg03725309	cig_d	0.000204397	-0.000391089	0.000105117	0.00697743		0.00028108	-0.000388384	0.000106711	0.00758141
6	cg03725309	drink_d_wk	0.00013046	-0.00176273	0.000459861	0.00740334		0.000184362	-0.00180702	0.000482177	0.00803453
6	cg03725309	FFD114	0.000273575	-0.000600129	0.000164613	0.00670157		0.000535288	-0.00059978	0.0001729	0.00689194
6	cg03725309	FFD117	5.45e-06	-0.00092356	0.000202575	0.0104408		4.08e-06	-0.000968799	0.000209614	0.0121692
6	cg03725309	FFD124	0.000346694	0.00241112	0.000672758	0.00647783		0.000132647	0.00263673	0.000688423	0.00838907
6	cg03725309	FFD23	1.71e-05	0.00165207	0.00038327	0.00934342		7.87e-06	0.00188009	0.000419449	0.0114538
6	cg03725309	FFD89	7.72e-05	0.00273284	0.000689873	0.00790272		0.79808	-0.000205078	0.000801487	3.78e-05
6	cg03725309	FG5serv22	6.39e-07	0.00050593	0.00010128	0.0125085		2.53e-06	0.00050373	0.000106682	0.0126946
6	cg03725309	FG5serv3	4.62e-07	0.0015892	0.000314163	0.0128226		6.74e-06	0.00151063	0.00033454	0.0116223
6	cg03725309	FG5serv31	8.25e-11	-0.000629693	9.64e-05	0.0211974		9.07e-11	-0.000660119	0.000101214	0.0239437
6	cg03725309	NUT_ALCO	5.25e-11	-0.000356543	5.4e-05	0.021637		6.35e-11	-0.000372045	5.66e-05	0.024337
6	cg03725309	NUT_B1WO	5.4e-05	0.0057391	0.00141826	0.00824351		0.00301802	0.00442164	0.00148872	0.00506159
6	cg03725309	NUT_B2WO	0.00023555	0.00406206	0.00110254	0.00684312		0.00417865	0.00334905	0.00116767	0.00472173
6	cg03725309	NUT_CARBO	2.41e-05	3.74e-05	8.84e-06	0.0090161		0.00114153	3.03e-05	9.3e-06	0.0060862
6	cg03725309	NUT_F180	0.000163934	0.00105762	0.000280071	0.00718654		0.000141923	0.00112865	0.000295979	0.00831622
6	cg03725309	NUT_F181	0.000101278	0.000322988	8.29e-05	0.00764402		0.000108403	0.000341168	8.79e-05	0.00860677
6	cg03725309	NUT_F182	0.000119835	0.000642693	0.000166752	0.00748405		0.000147596	0.000678504	0.000178388	0.00827399
6	cg03725309	NUT_F60	0.000173406	0.018453	0.00490495	0.00713327		0.000177659	0.0192109	0.00511337	0.00807438
6	cg03725309	NUT_MAGN	5.74e-05	2.96e-05	7.34e-06	0.00818552		0.00172285	2.42e-05	7.72e-06	0.0056509
6	cg03725309	NUT_MONFAT	0.00012118	0.000299412	7.77e-05	0.00747345		0.000153167	0.000312534	8.24e-05	0.00823408
6	cg03725309	NUT_PH	6.66e-05	7.13e-06	1.78e-06	0.00804258		0.00198384	5.83e-06	1.88e-06	0.00550222
6	cg03725309	NUT_POLY	9.93e-05	0.00058289	0.000149448	0.00766274		0.000161283	0.000605021	0.000160002	0.00817847
6	cg03725309	NUT_TotFAT	8.42e-05	0.000119269	3.03e-05	0.00782023		0.000117143	0.00012383	3.21e-05	0.0085231
6	cg03725309	NUT_VFAT	1.01e-05	0.000247781	5.6e-05	0.00984876		1.53e-05	0.000257197	5.93e-05	0.0107276
6	cg03725309	NUT_VFATpct	0.000834702	0.00061847	0.000184828	0.00565162		0.000275811	0.000706631	0.00019389	0.00760171
6	cg06500161	FFD86	7.46e-05	0.00886454	0.00223312	0.00793529		5.51e-05	0.0100743	0.00249178	0.00933871
6	cg06690548	drink_d_wk	5.04e-23	-0.00995315	0.000994736	0.0483627		1.25e-20	-0.0093471	0.000991104	0.0487913
6	cg06690548	FFD114	4e-18	-0.00313005	0.000357167	0.0375218		9.54e-20	-0.00327068	0.000355319	0.0465877
6	cg06690548	FFD115	8.08e-16	-0.00436078	0.000536989	0.0323916		1.15e-11	-0.00380227	0.000556457	0.0262201
6	cg06690548	FFD116	3.32e-18	-0.00459672	0.000523228	0.0377014		8.08e-20	-0.00481022	0.00052151	0.0467684
6	cg06690548	FFD117	1.48e-29	-0.00499021	0.000434832	0.0626647		8.28e-26	-0.0045755	0.000428625	0.0616641
6	cg06690548	FFD126	4.42e-05	0.0136034	0.00332334	0.00843344		1.15e-05	0.014715	0.00334414	0.0110428
6	cg06690548	FFD40	0.000177505	-0.00369659	0.000984123	0.00711112		0.000240685	-0.00353644	0.000961079	0.00774796
6	cg06690548	FFD64	0.000122612	-0.0105167	0.00273265	0.00746228		6.25e-05	-0.0109856	0.0027376	0.00920117
6	cg06690548	FFD88	3.62e-05	0.00563416	0.00136083	0.00862622		0.00122504	0.00439104	0.00135596	0.00601139
6	cg06690548	FG5serv31	1.2e-69	-0.00364914	0.000198716	0.146159		3.32e-66	-0.00354333	0.000197416	0.156676
6	cg06690548	NUT_ALCO	8.37e-70	-0.00204774	0.000111373	0.146467		4.21e-66	-0.00197959	0.000110389	0.156445
6	cg06690548	NUT_CARBO	0.000111979	7.55e-05	1.95e-05	0.0075485		0.000769698	6.57e-05	1.95e-05	0.0065048
6	cg06690548	NUT_CARBOpct	9.3e-21	0.00194734	0.00020608	0.0433604		3.4e-15	0.00163432	0.000205642	0.0351449
6	cg06690548	NUT_SUCR	5.22e-08	0.000373732	6.84e-05	0.0149336		3.57e-07	0.000349113	6.83e-05	0.0148372
6	cg06690548	NUT_VFATpct	0.00170723	0.00128099	0.000407795	0.00498392		0.000160597	0.00153797	0.000406612	0.00818307
6	cg07504977	drink_d_wk	0.000190934	0.00242366	0.00064842	0.00704199		0.00118403	0.00223657	0.000688579	0.00604746
6	cg07504977	FFD117	9.36e-06	0.00126583	0.000284905	0.00992099		7.92e-05	0.00118238	0.000298853	0.00894646
6	cg08129017	FFD23	2.25e-05	-0.00203129	0.000478095	0.00908001		1.29e-05	-0.00226987	0.000518849	0.010917
6	cg08129017	FG5serv3	1.4e-05	-0.00171036	0.000392723	0.00953615		5.73e-05	-0.00167254	0.000414644	0.00929597
6	cg08129017	FG5serv31	3.44e-06	0.000563258	0.00012097	0.0108853		9.08e-06	0.000561071	0.000126047	0.0112975
6	cg08129017	NUT_ALCO	3.64e-06	0.000314975	6.78e-05	0.0108311		1.03e-05	0.000311932	7.05e-05	0.0111645
6	cg11376147	drink_d_wk	6.86e-09	-0.00160108	0.000275102	0.0169031		1.02e-08	-0.00169302	0.000294151	0.0187463
6	cg11376147	FFD114	5.23e-05	-0.000401401	9.9e-05	0.00827312		0.000304403	-0.000383638	0.000106011	0.00749591
6	cg11376147	FFD116	3.43e-06	-0.000675241	0.00014501	0.0108868		1.35e-05	-0.000678142	0.000155371	0.010867
6	cg11376147	FFD117	5.79e-08	-0.000662457	0.000121637	0.0148331		9.43e-08	-0.000687673	0.000128295	0.0162988
6	cg11376147	FG5serv31	1.13e-15	-0.000465789	5.77e-05	0.0320653		8.8e-14	-0.000464948	6.18e-05	0.0315745
6	cg11376147	NUT_ALCO	9.84e-16	-0.000261558	3.23e-05	0.0322003		6.89e-14	-0.000261029	3.46e-05	0.0318439
6	cg11376147	NUT_CARBOpct	4.68e-07	0.000288646	5.71e-05	0.0128087		7.66e-06	0.000273046	6.08e-05	0.0114823
6	cg14476101	cig_d	0.00021801	-0.000816502	0.000220434	0.00691637		0.00121933	-0.000722009	0.000222865	0.00601634
6	cg14476101	drink_d_wk	7.58e-14	-0.00718827	0.00095439	0.0279899		6.96e-13	-0.00717351	0.000991495	0.0293033
6	cg14476101	FFD114	6.59e-09	-0.00199021	0.000341563	0.0169421		1.65e-08	-0.00201656	0.000355533	0.018215
6	cg14476101	FFD115	1.3e-05	-0.00224169	0.000512777	0.00960807		0.000699827	-0.00187245	0.000551409	0.00660612
6	cg14476101	FFD116	8.99e-07	-0.00247012	0.000501208	0.012179		1.65e-06	-0.00251208	0.000522392	0.0131605
6	cg14476101	FFD117	1.06e-15	-0.00338454	0.000418519	0.0321305		7.3e-13	-0.00311324	0.000430698	0.0292508
6	cg14476101	FFD88	3.09e-06	0.00602623	0.00128822	0.0109861		0.000157403	0.00507652	0.00134036	0.0082047
6	cg14476101	FG5serv31	1.7e-28	-0.00222207	0.000197542	0.0603527		4.51e-24	-0.00211689	0.000206068	0.0573675
6	cg14476101	NUT_ALCO	3.93e-29	-0.00126031	0.000110693	0.0617403		1.35e-24	-0.00119777	0.000115217	0.058669
6	cg14476101	NUT_CARBOpct	5.11e-09	0.00116169	0.000197912	0.0171887		1.58e-06	0.000990433	0.000205563	0.013211
6	cg17901584	NUT_IRON	0.000146727	0.000379583	9.98e-05	0.00729177		0.000572863	0.000354684	0.000102791	0.00681953
6	cg17901584	NUT_IRONWO	9.75e-05	0.000739688	0.000189428	0.00768054		0.000111282	0.000759527	0.000196084	0.00857848
6	cg17901584	NUT_K	0.000184224	4.87e-06	1.3e-06	0.00707589		0.00178459	4.24e-06	1.35e-06	0.00561376
6	cg17901584	NUT_MAGN	9.44e-06	5.14e-05	1.16e-05	0.00991315		3.75e-05	4.93e-05	1.19e-05	0.00975574
6	cg17901584	NUT_MN	6.81e-05	0.00244599	0.00061282	0.00802195		4.48e-05	0.00258975	0.000632971	0.00956147
6	cg17901584	NUT_VITA	0.000483622	4.67e-07	1.33e-07	0.00616411		0.000150118	5.24e-07	1.38e-07	0.00825574
6	cg17901584	NUT_VITC	0.000441237	1.28e-05	3.64e-06	0.00625047		0.000280784	1.37e-05	3.77e-06	0.00758254
6	cg19494588	FFD23	0.00103322	0.00254377	0.00077407	0.00545199		0.000210588	0.0030942	0.000833152	0.00789149
6	cg19693031	FFD114	1.06e-07	-0.00147434	0.000276281	0.0142494		1.68e-06	-0.00139311	0.00028992	0.0131407
6	cg19693031	FFD29	5.09e-05	-0.00112075	0.000276033	0.00829867		0.00050591	-0.00101061	0.000290058	0.00695221
6	cg19693031	FG5serv31	7.68e-13	-0.00117217	0.000162473	0.0257411		1.07e-10	-0.00110794	0.000170527	0.0237657
6	cg19693031	NUT_ALCO	7.14e-13	-0.000658222	9.11e-05	0.0258129		1.06e-10	-0.000619797	9.54e-05	0.0237696
6	cg20544516	FG5serv31	1.08e-05	0.000341975	7.75e-05	0.00978742		3.24e-05	0.000344383	8.27e-05	0.00991242
6	cg20544516	NUT_ALCO	2.44e-05	0.000183779	4.34e-05	0.00900321		6.73e-05	0.000184669	4.62e-05	0.00912159
6	cg21429551	cig_d	5.01e-07	-0.00114941	0.000227934	0.0127436		2.33e-06	-0.00108629	0.000229238	0.0127844
6	cg21429551	drink_d_wk	2.62e-05	-0.00421146	0.000999389	0.00893372		9.23e-05	-0.00405301	0.00103414	0.00878047
6	cg21429551	FFD114	4.87e-10	-0.0022145	0.000354043	0.019473		1.69e-10	-0.00235201	0.000366042	0.0232568
6	cg21429551	FFD117	8.81e-10	-0.00269313	0.000437218	0.0188959		3.04e-08	-0.00248855	0.000447233	0.0175425
6	cg21429551	FFD35	0.000233537	0.00230841	0.000626184	0.00685124		0.000742184	0.00230727	0.000682717	0.00654355
6	cg21429551	FG5serv31	5.9e-19	-0.001862	0.000207233	0.0393672		6.16e-18	-0.00187072	0.000214426	0.042049
6	cg21429551	NUT_ALCO	1.02e-19	-0.00106625	0.000116096	0.0410589		1.61e-18	-0.0010647	0.00011988	0.0435106
6	cg21429551	NUT_CARBOpct	3.55e-05	0.000854733	0.000206231	0.00864405		0.000338693	0.000764163	0.000212804	0.00738149
6	cg22304262	cig_d	8.6e-05	-0.000565486	0.000143696	0.00779985		0.00028034	-0.000522604	0.000143562	0.00758423
6	cg22304262	FFD114	0.000147016	-0.000855955	0.000225044	0.0072899		8.63e-05	-0.000913141	0.000232028	0.00885287
6	cg22304262	FFD116	0.00022534	-0.00121941	0.000329961	0.00688507		0.000128446	-0.00130748	0.000340659	0.00842377
6	cg22304262	FFD117	7.55e-07	-0.0013735	0.000276761	0.0123477		3.07e-05	-0.00117842	0.000281978	0.0099717
6	cg22304262	FG5serv31	4.71e-14	-0.000997649	0.00013135	0.0284506		4.65e-13	-0.000988822	0.00013562	0.0297459
6	cg22304262	NUT_ALCO	4.61e-14	-0.000559335	7.36e-05	0.0284723		6.68e-13	-0.000549139	7.58e-05	0.0293486
7	cg00574958	FFD29	0.000214264	-0.000268652	7.24e-05	0.00682572		0.0022641	-0.000211019	6.9e-05	0.00578592
7	cg00574958	FFD40	1.88e-06	0.00130033	0.000272043	0.011289		0.277593	-0.000299162	0.000275444	0.000733522
7	cg00574958	FFD82	9.87e-05	-0.00117113	0.000300166	0.00755008		0.00131688	-0.000946161	0.000294027	0.00640252
7	cg00574958	FG5serv31	1.58e-05	-0.000205745	4.75e-05	0.0092737		9.13e-05	-0.000186089	4.74e-05	0.00948345
7	cg00574958	FG5serv4	0.000144382	-0.000200652	5.27e-05	0.00719424		0.00200527	-0.000159059	5.14e-05	0.00592369
7	cg00574958	FG5serv6	2.58e-05	0.000304195	7.21e-05	0.00881192		0.0174033	0.000172023	7.23e-05	0.00351403
7	cg00574958	NUT_AFATpct	3.95e-05	-0.000292943	7.11e-05	0.00841082		8.87e-06	-0.000314468	7.05e-05	0.0122129
7	cg00574958	NUT_ALCO	7.54e-06	-0.000119532	2.66e-05	0.00997293		6.19e-05	-0.000106168	2.64e-05	0.00993627
7	cg00574958	NUT_B1WO	0.000100154	0.00269888	0.000692361	0.00753647		0.00152457	0.0022032	0.000693828	0.00623549
7	cg00574958	NUT_B2WO	0.00014121	0.0020413	0.000535294	0.007215		0.00234915	0.00164173	0.000538805	0.00574411
7	cg00574958	NUT_CARBO	0.000238668	1.71e-05	4.64e-06	0.00672518		0.00112048	1.5e-05	4.61e-06	0.00658703
7	cg00574958	NUT_CARBOpct	3.01e-11	0.000297458	4.45e-05	0.021838		1.67e-11	0.000300558	4.43e-05	0.0278193
7	cg00574958	NUT_MONFATpct	4.14e-05	-0.000592962	0.000144313	0.00836656		3.97e-06	-0.000665376	0.000143737	0.0131592
7	cg00574958	NUT_SATFATpct	5.33e-05	-0.000545715	0.000134761	0.00812856		0.000125887	-0.00051507	0.000134002	0.00911006
7	cg00574958	NUT_SUGTOT	7.2e-05	3.04e-05	7.63e-06	0.0078464		0.000630436	2.57e-05	7.51e-06	0.0072465
7	cg00574958	NUT_SUGTOTpct	2.98e-08	0.000294515	5.29e-05	0.0152403		8.35e-08	0.000282199	5.24e-05	0.0177208
7	cg00574958	NUT_TotFATpct	7.52e-06	-0.000262312	5.84e-05	0.00997547		2.96e-06	-0.000274832	5.86e-05	0.0135042
7	cg02316713	FFD79	0.000251567	0.024323	0.00663247	0.00667615		0.000897866	0.023618	0.00709903	0.00684058
7	cg03725309	drink_d_wk	3.92e-09	-0.00177354	0.000299902	0.0171771		1.98e-06	-0.00158488	0.000332036	0.0139795
7	cg03725309	FFD114	4.72e-06	-0.000726103	0.000158213	0.0104164		1.01e-05	-0.000769489	0.000173728	0.0120609
7	cg03725309	FFD117	8.51e-07	-0.000998085	0.000202084	0.0120438		5.66e-06	-0.000989771	0.000217345	0.0127404
7	cg03725309	FG5serv3	0.000239628	0.00109898	0.000298654	0.00672144		0.000393191	0.00116448	0.000327828	0.0077904
7	cg03725309	FG5serv31	2.86e-12	-0.000662573	9.43e-05	0.0240906		3.06e-10	-0.000661977	0.000104486	0.0243693
7	cg03725309	NUT_ALCO	1.22e-12	-0.000377445	5.28e-05	0.0249085		1.26e-10	-0.000376845	5.82e-05	0.0254205
7	cg03725309	NUT_CARBOpct	5.82e-05	0.000360739	8.95e-05	0.00804484		0.00284023	0.000297597	9.96e-05	0.00552923
7	cg03725309	NUT_SUGTOTpct	5.66e-05	0.000428254	0.000106129	0.00807171		0.00115015	0.00038109	0.000117013	0.00655716
7	cg06500161	FG5serv31	0.000101405	0.000404399	0.000103824	0.00752484		0.000464579	0.000412575	0.000117622	0.00759796
7	cg06500161	NUT_ALCO	0.000101187	0.000226592	5.82e-05	0.00752685		0.000467116	0.00022986	6.56e-05	0.00759168
7	cg06500161	NUT_CARBOpct	1.06e-06	-0.00047747	9.75e-05	0.0118338		1.49e-05	-0.000480617	0.000110653	0.0116035
7	cg06500161	NUT_SUGTOTpct	0.000175271	-0.000435997	0.000115978	0.00701313		0.000170237	-0.000491334	0.000130383	0.00875943
7	cg06690548	drink_d_wk	1.13e-50	-0.00972476	0.000631369	0.105995		5.72e-39	-0.00887799	0.000661824	0.100701
7	cg06690548	FFD114	1.22e-19	-0.00313932	0.000342633	0.0402641		2.9e-22	-0.00348426	0.000353757	0.0569296
7	cg06690548	FFD115	7.75e-13	-0.00363912	0.000504545	0.0253395		1.4e-07	-0.00291199	0.000550634	0.0171058
7	cg06690548	FFD116	5.1e-17	-0.00445311	0.000526402	0.034529		2.15e-14	-0.00436634	0.000566127	0.0356949
7	cg06690548	FFD117	1.34e-26	-0.00471298	0.000435189	0.0553669		7.07e-22	-0.00432147	0.000443042	0.0558956
7	cg06690548	FFD126	0.000257376	0.0117973	0.00322209	0.00665489		0.00182173	0.0100382	0.00321422	0.00603278
7	cg06690548	FFD35	0.000150701	0.00251901	0.000663387	0.00715421		0.00665358	0.00188573	0.000693987	0.0045735
7	cg06690548	FG5serv22	0.00115271	0.000731284	0.000224662	0.00526708		0.000105182	0.000889998	0.000228908	0.00931911
7	cg06690548	FG5serv31	4.3e-66	-0.0034839	0.000195429	0.137053		1.02e-57	-0.00339756	0.000203725	0.147538
7	cg06690548	FG5serv7	0.000133519	0.000797484	0.000208366	0.00726736		0.00290115	0.000660177	0.000221343	0.00550525
7	cg06690548	NUT_ALCO	4.69e-66	-0.00195131	0.000109493	0.136978		6.06e-58	-0.00189724	0.000113512	0.148093
7	cg06690548	NUT_BRAN	8.29e-06	0.00145565	0.000325714	0.0098828		4.54e-05	0.0013792	0.000337265	0.0102991
7	cg06690548	NUT_BRANN	0.000202681	0.00195575	0.000525382	0.00687754		0.00101025	0.00179374	0.000544597	0.00670552
7	cg06690548	NUT_CARBO	1.72e-06	9.76e-05	2.03e-05	0.0113743		3.21e-05	8.87e-05	2.13e-05	0.0107057
7	cg06690548	NUT_CARBOpct	8e-23	0.00192465	0.000193321	0.0471958		7.32e-15	0.00160297	0.000204098	0.0369659
7	cg06690548	NUT_FRUCT	0.000117515	0.000470715	0.000121982	0.0073868		0.00293153	0.000374731	0.000125774	0.00549348
7	cg06690548	NUT_GL	4.27e-07	1.82e-06	3.59e-07	0.0126994		1.14e-05	1.65e-06	3.75e-07	0.0119187
7	cg06690548	NUT_GLU	0.000137324	0.000498915	0.000130594	0.00724109		0.00166037	0.000424612	0.000134779	0.0061383
7	cg06690548	NUT_LACT	0.00138792	0.000443099	0.000138398	0.00509658		0.000277275	0.000518171	0.00014221	0.00819406
7	cg06690548	NUT_MALT	1.71e-05	0.00592924	0.00137569	0.00919804		4.26e-05	0.00568527	0.00138518	0.010374
7	cg06690548	NUT_SUCR	9.54e-09	0.000407339	7.07e-05	0.0163275		1.38e-07	0.000386022	7.3e-05	0.0171257
7	cg06690548	NUT_SUGTOT	1.72e-08	0.000189139	3.34e-05	0.0157633		2.99e-07	0.000177899	3.46e-05	0.0162098
7	cg06690548	NUT_SUGTOTpct	2.8e-16	0.00190661	0.000231058	0.0329081		9.18e-13	0.00173434	0.000240865	0.0312545
7	cg06690548	NUT_VFATpct	0.000934561	0.00125165	0.000377631	0.00546013		7.54e-05	0.00157753	0.000397465	0.00970751
7	cg06690548	NUT_WHGRN	6.43e-05	0.000422877	0.000105586	0.00795241		0.000397032	0.0003941	0.000111029	0.00777918
7	cg07504977	FFD117	4.1e-06	0.00132793	0.000287495	0.0105495		5.23e-05	0.00124951	0.000308049	0.0101345
7	cg07504977	FFD121	0.000211304	-0.00135387	0.000364734	0.00683869		0.00133832	-0.00120665	0.000375521	0.00638408
7	cg07504977	NUT_AFATpct	9.22e-05	0.000791347	0.00020196	0.00761441		0.0214806	0.000512474	0.000222652	0.00328583
7	cg07504977	NUT_CARBOpct	3.23e-06	-0.000593591	0.000127147	0.0107749		0.00031007	-0.000508453	0.000140666	0.00806476
7	cg07504977	NUT_SUGTOTpct	0.000282544	-0.000549716	0.000151135	0.00656804		0.00253658	-0.000501053	0.000165709	0.00565715
7	cg08129017	drink_d_wk	2.02e-05	0.0016179	0.000378612	0.00904315		0.00547103	0.00114841	0.000412849	0.00479195
7	cg08129017	FFD23	4.33e-05	-0.00180166	0.000439643	0.00832281		8.51e-06	-0.00210077	0.00047036	0.0122609
7	cg08129017	FG5serv3	4.94e-05	-0.0015176	0.000373132	0.00819906		1.38e-05	-0.00175485	0.000402493	0.0116907
7	cg08129017	FG5serv31	6.86e-06	0.000537524	0.000119189	0.0100619		0.000379038	0.000464197	0.000130326	0.00783271
7	cg08129017	NUT_ALCO	1.05e-05	0.00029501	6.68e-05	0.00965598		0.000543043	0.000251787	7.27e-05	0.00741818
7	cg11376147	drink_d_wk	1.12e-13	-0.00135255	0.000180874	0.0271855		2.07e-09	-0.00123131	0.000204315	0.0221011
7	cg11376147	FFD114	1.02e-05	-0.00042548	9.62e-05	0.0096894		0.000244	-0.00039556	0.000107584	0.00834205
7	cg11376147	FFD116	6.87e-05	-0.000589118	0.000147679	0.00789005		0.0141132	-0.000420471	0.000171128	0.0037427
7	cg11376147	FFD117	8.69e-08	-0.000658522	0.00012258	0.0142178		6.12e-07	-0.00067182	0.000134162	0.0153641
7	cg11376147	FFD72	0.00030194	-0.000476259	0.000131564	0.00650627		6.99e-05	-0.000611856	0.000153461	0.00979512
7	cg11376147	FG5serv31	1.27e-15	-0.000459386	5.7e-05	0.0314675		1.78e-11	-0.000436455	6.45e-05	0.0277398
7	cg11376147	FG5serv34	0.00478051	-0.000252029	8.92e-05	0.00397142		0.000140464	-0.000392133	0.000102745	0.0089827
7	cg11376147	NUT_ALCO	8.89e-16	-0.000258749	3.19e-05	0.0318067		1e-11	-0.000246255	3.59e-05	0.0284243
7	cg11376147	NUT_CARBOpct	2.06e-07	0.000282594	5.42e-05	0.0133947		1.56e-06	0.000295412	6.13e-05	0.0142586
7	cg11376147	NUT_GID	2.01e-05	0.000532933	0.000124686	0.00904719		0.000705344	0.000476626	0.000140429	0.00711747
7	cg11376147	NUT_SUGTOTpct	3.01e-06	0.000301136	6.43e-05	0.010843		3.59e-06	0.000335133	7.21e-05	0.0132756
7	cg14476101	drink_d_wk	6.97e-24	-0.00637217	0.000624252	0.049495		1.23e-16	-0.00576621	0.000688864	0.0417796
7	cg14476101	FFD114	1.49e-13	-0.00245783	0.000330371	0.0269156		3.22e-12	-0.00254047	0.000361786	0.0297702
7	cg14476101	FFD115	0.000220933	-0.00180527	0.000487836	0.00679715		0.00583452	-0.00154229	0.000558672	0.00472005
7	cg14476101	FFD116	2.66e-10	-0.00322405	0.000507725	0.0197531		5.17e-07	-0.00290664	0.000576672	0.0155631
7	cg14476101	FFD117	5.55e-12	-0.00293942	0.000423999	0.0234553		5.74e-11	-0.00299197	0.000453651	0.0263545
7	cg14476101	FG5serv31	3.29e-32	-0.00234146	0.000194718	0.0673925		5.88e-26	-0.0023046	0.000214931	0.0667679
7	cg14476101	NUT_ALCO	2.89e-32	-0.00131298	0.000109084	0.0675127		3.19e-26	-0.00129127	0.00011975	0.0674732
7	cg14476101	NUT_CARBOpct	2.47e-09	0.00112684	0.000188103	0.0176185		1.31e-06	0.00101096	0.000208172	0.0144636
7	cg14476101	NUT_SUGTOTpct	1.3e-05	0.000979865	0.00022415	0.00945977		0.0006948	0.000835503	0.000245864	0.00713478
7	cg17901584	cig_d	8.48e-06	-0.000885104	0.000198267	0.00986137		1e-05	-0.000902116	0.000203585	0.0120709
7	cg17901584	FFD77	7.7e-05	-0.00577985	0.00145895	0.00778241		0.000535539	-0.0054076	0.00155869	0.0074342
7	cg17901584	FG5serv10	0.000745359	0.000325722	9.64e-05	0.00566875		0.000160386	0.000395283	0.000104479	0.00882863
7	cg17901584	NUT_BCARWO	0.0029583	1.26e-06	4.24e-07	0.00440567		0.000203732	1.74e-06	4.67e-07	0.00855106
7	cg17901584	NUT_CAROT	0.00538958	4.61e-07	1.65e-07	0.00386347		9.63e-05	7.3e-07	1.87e-07	0.00942136
7	cg17901584	NUT_E02MGWO	7.5e-05	0.00125358	0.000315917	0.00780744		4.28e-05	0.0014622	0.000356363	0.0103678
7	cg19693031	drink_d_wk	8.06e-08	-0.00278626	0.000517328	0.0142894		1.18e-05	-0.00245231	0.000557976	0.0118773
7	cg19693031	FFD114	7.12e-08	-0.00146513	0.000270901	0.0144072		1.1e-06	-0.00142343	0.000291011	0.0146697
7	cg19693031	FFD117	7.49e-05	-0.00138103	0.000348005	0.00780873		0.000466276	-0.00128178	0.00036553	0.00759375
7	cg19693031	FFD17	0.000207537	0.000815591	0.000219451	0.00685546		5.06e-06	0.00108436	0.00023687	0.0128731
7	cg19693031	FG5serv2	2.12e-05	0.000833789	0.000195647	0.00899486		1.86e-06	0.00100147	0.000209258	0.0140524
7	cg19693031	FG5serv31	8.31e-13	-0.00116735	0.000162066	0.0252729		1.32e-10	-0.00113332	0.000175252	0.0253634
7	cg19693031	NUT_ALCO	5.43e-13	-0.000659237	9.08e-05	0.0256789		1.17e-10	-0.00063347	9.77e-05	0.0255075
7	cg19693031	NUT_BRANN	0.00953885	0.00106548	0.000410652	0.00335305		0.000200952	0.00163263	0.000438124	0.00856699
7	cg19693031	NUT_CALC	4.93e-05	1.01e-05	2.47e-06	0.00820182		7e-05	1.05e-05	2.63e-06	0.00979354
7	cg19693031	NUT_CALCWO	0.000121336	1.39e-05	3.6e-06	0.00735686		6.05e-05	1.56e-05	3.87e-06	0.00996312
7	cg19693031	NUT_CARBOpct	1.25e-05	0.000673621	0.000153797	0.0094961		1.46e-05	0.000723625	0.000166444	0.0116251
7	cg19693031	NUT_LACT	0.000353612	0.000386178	0.000107912	0.00635942		7.44e-05	0.000454873	0.000114513	0.00972321
7	cg20544516	FFD116	0.000274929	0.000710646	0.000195001	0.00659347		3.89e-05	0.000915868	0.000222021	0.0104782
7	cg20544516	FG5serv31	1.37e-05	0.000331413	7.6e-05	0.00940543		3.26e-05	0.000352713	8.47e-05	0.010687
7	cg20544516	NUT_ALCO	2.74e-05	0.000179127	4.26e-05	0.00875426		5.66e-05	0.000190572	4.72e-05	0.0100422
7	cg21429551	drink_d_wk	1.26e-13	-0.00488109	0.00065408	0.0270772		4.7e-09	-0.00423508	0.000719069	0.0211296
7	cg21429551	FFD114	2.53e-07	-0.00178316	0.000344697	0.0131973		3.22e-07	-0.00193009	0.000376124	0.016122
7	cg21429551	FFD117	2.85e-10	-0.00278955	0.000440048	0.0196873		2.21e-08	-0.00264325	0.00047008	0.0192954
7	cg21429551	FFD141	0.000137985	-0.000705289	0.000184671	0.0072366		0.00692684	-0.000557722	0.000206271	0.00452868
7	cg21429551	FG5serv31	3.56e-17	-0.00174457	0.000205175	0.0348712		1.41e-13	-0.00168482	0.000225862	0.0334674
7	cg21429551	NUT_ALCO	8.43e-18	-0.000996423	0.000114868	0.036242		3.35e-14	-0.000962639	0.000125776	0.0351693
7	cg21429551	NUT_CARBOpct	3.46e-09	0.00115659	0.000194879	0.0172983		3.36e-07	0.00110008	0.000214697	0.0160746
7	cg21429551	NUT_SUGTOT	9.73e-05	0.000130016	3.33e-05	0.00756373		0.000168436	0.000136134	3.61e-05	0.00877177
7	cg21429551	NUT_SUGTOTpct	1.73e-07	0.00121516	0.000231683	0.0135614		8.85e-07	0.00124763	0.000252819	0.0149281
7	cg22304262	drink_d_wk	2.01e-11	-0.00279083	0.000413805	0.0222263		3.13e-08	-0.00248844	0.000447439	0.0188838
7	cg22304262	FFD116	6.53e-05	-0.00134341	0.000335737	0.00793798		0.000342595	-0.00134128	0.000373776	0.00794946
7	cg22304262	FFD117	2.9e-05	-0.00117298	0.000279899	0.00870029		6.24e-05	-0.0011813	0.000294278	0.00992795
7	cg22304262	FG5serv31	9.24e-12	-0.000894756	0.00013046	0.0229676		7.92e-10	-0.000873622	0.000141277	0.0232422
7	cg22304262	NUT_ALCO	1.31e-11	-0.000497659	7.31e-05	0.0226376		6.9e-10	-0.000488666	7.87e-05	0.0234067
7	cg22304262	NUT_CARBOpct	5.9e-05	0.000498441	0.000123828	0.00803228		0.0031431	0.000398244	0.000134639	0.00541478
7	cg22304262	NUT_SUGTOTpct	0.000115858	0.000567124	0.000146833	0.00740009		0.00216189	0.000486071	0.000158226	0.00583831
7	cg26403843	cig_d	9.72e-05	-0.000876112	0.00022433	0.00756485		0.000123763	-0.000893073	0.00023209	0.00912984
8	cg00574958	FFD117	0.000262029	-0.0003705	0.00010131	0.00698994		0.018006	-0.000280273	0.000118294	0.00542574
8	cg00574958	FFD17	1.56e-06	0.000351696	7.3e-05	0.0120739		0.00204554	0.000269844	8.73e-05	0.00920213
8	cg00574958	FFD29	4.44e-05	-0.000325142	7.94e-05	0.00873903		0.00179747	-0.000283653	9.06e-05	0.00943085
8	cg00574958	FG5serv2	7.63e-08	0.000329779	6.11e-05	0.0150984		4.98e-05	0.000295364	7.25e-05	0.0158733
8	cg00574958	FG5serv2	7.63e-08	0.000329779	6.11e-05	0.0150984		4.98e-05	0.000295364	7.25e-05	0.0158733
8	cg00574958	FG5serv31	6.32e-06	-0.000223067	4.93e-05	0.0106759		0.0294436	-0.000125402	5.75e-05	0.00459949
8	cg00574958	NUT_AFATpct	4.71e-05	-0.000289538	7.1e-05	0.00868148		0.000184218	-0.000322749	8.6e-05	0.013506
8	cg00574958	NUT_AFATpct	4.71e-05	-0.000289538	7.1e-05	0.00868148		0.000184218	-0.000322749	8.6e-05	0.013506
8	cg00574958	NUT_ALCO	5.12e-06	-0.000118068	2.58e-05	0.0108853		0.0247731	-6.75e-05	3e-05	0.00488804
8	cg00574958	NUT_B1WO	0.000126385	0.00266134	0.000692817	0.00770637		0.000408783	0.00296802	0.000837013	0.012072
8	cg00574958	NUT_B2WO	3.97e-05	0.00198033	0.00048076	0.00885126		0.000194409	0.0021434	0.000573149	0.0134089
8	cg00574958	NUT_B2WO	3.97e-05	0.00198033	0.00048076	0.00885126		0.000194409	0.0021434	0.000573149	0.0134089
8	cg00574958	NUT_CALCWO	1.79e-05	4.62e-06	1.07e-06	0.00963777		0.000651533	4.35e-06	1.27e-06	0.011237
8	cg00574958	NUT_CARBOpct	3.13e-09	0.000277627	4.66e-05	0.0183098		1.72e-06	0.000271958	5.65e-05	0.022007
8	cg00574958	NUT_CARBOpct	3.13e-09	0.000277627	4.66e-05	0.0183098		1.72e-06	0.000271958	5.65e-05	0.022007
8	cg00574958	NUT_DCALC	4.34e-05	5.18e-06	1.26e-06	0.0087619		0.000814111	4.99e-06	1.49e-06	0.010839
8	cg00574958	NUT_DVITD	5.09e-06	2.15e-05	4.69e-06	0.0108926		0.00141971	1.78e-05	5.55e-06	0.00984909
8	cg00574958	NUT_GPCHO	5.84e-05	6.17e-05	1.53e-05	0.00846757		0.000763451	6.14e-05	1.82e-05	0.0109537
8	cg00574958	NUT_LACT	7.32e-08	0.000179743	3.33e-05	0.0151397		5.69e-05	0.000158309	3.92e-05	0.0156308
8	cg00574958	NUT_LACT	7.32e-08	0.000179743	3.33e-05	0.0151397		5.69e-05	0.000158309	3.92e-05	0.0156308
8	cg00574958	NUT_MONFATpct	7.61e-05	-0.000560592	0.000141381	0.00820684		0.000113606	-0.000637345	0.000164498	0.0143788
8	cg00574958	NUT_MONFATpct	7.61e-05	-0.000560592	0.000141381	0.00820684		0.000113606	-0.000637345	0.000164498	0.0143788
8	cg00574958	NUT_PCHO	8.8e-05	0.000247351	6.29e-05	0.00806359		0.00326971	0.000219212	7.44e-05	0.00837552
8	cg00574958	NUT_SATFATpct	0.000130635	-0.000560421	0.000146204	0.0076738		0.000218524	-0.000652297	0.000175831	0.0131982
8	cg00574958	NUT_SATFATpct	0.000130635	-0.000560421	0.000146204	0.0076738		0.000218524	-0.000652297	0.000175831	0.0131982
8	cg00574958	NUT_SUGTOT	8.93e-05	3.03e-05	7.72e-06	0.00804823		0.000572971	3.17e-05	9.18e-06	0.0114668
8	cg00574958	NUT_SUGTOTpct	1.56e-08	0.000312417	5.5e-05	0.0166908		5.99e-06	0.000302172	6.64e-05	0.019725
8	cg00574958	NUT_SUGTOTpct	1.56e-08	0.000312417	5.5e-05	0.0166908		5.99e-06	0.000302172	6.64e-05	0.019725
8	cg00574958	NUT_TFATpct	1.85e-05	-0.000260776	6.07e-05	0.00960614		6.52e-06	-0.000323991	7.15e-05	0.0195727
8	cg00574958	NUT_TFATpct	1.85e-05	-0.000260776	6.07e-05	0.00960614		6.52e-06	-0.000323991	7.15e-05	0.0195727
8	cg00574958	NUT_TotFATpct	1.85e-05	-0.000260759	6.07e-05	0.00960527		6.52e-06	-0.00032397	7.15e-05	0.019571
8	cg00574958	NUT_TotFATpct	1.85e-05	-0.000260759	6.07e-05	0.00960527		6.52e-06	-0.00032397	7.15e-05	0.019571
8	cg00574958	NUT_VITDWO	4.56e-05	1.03e-05	2.53e-06	0.00871196		0.00825496	7.73e-06	2.92e-06	0.006761
8	cg03725309	drink_d_wk	5.67e-05	-0.00125187	0.000310224	0.0084979		0.145591	-0.000627398	0.000430791	0.00205704
8	cg03725309	FFD114	2.08e-05	-0.000777673	0.000182277	0.00948937		0.00879896	-0.000625087	0.000238148	0.00665079
8	cg03725309	FFD117	2.2e-05	-0.000869206	0.00020431	0.00943619		0.0179792	-0.000654384	0.000276129	0.00542826
8	cg03725309	FFD23	1.43e-05	0.00150327	0.000345594	0.00986013		0.00851427	0.0010929	0.000414598	0.00670757
8	cg03725309	FG5serv3	8.69e-05	0.00127142	0.000323272	0.0080755		0.0158209	0.000943745	0.000390457	0.00564533
8	cg03725309	FG5serv31	2.79e-09	-0.000591665	9.91e-05	0.0184246		0.000633624	-0.000458583	0.000133801	0.0112868
8	cg03725309	NUT_ALCO	1.68e-09	-0.000314389	5.19e-05	0.0189336		0.000544832	-0.000242316	6.99e-05	0.011557
8	cg03725309	NUT_CARBOpct	4.71e-05	0.000385978	9.46e-05	0.00868196		0.00300952	0.00039507	0.000132848	0.00852127
8	cg03725309	NUT_SUGTOTpct	0.000140702	0.00042557	0.00011156	0.00760072		0.00216077	0.000479366	0.000155893	0.00910529
8	cg06500161	NUT_CARBOpct	3.46e-06	-0.000474394	0.000101907	0.0112769		0.020877	-0.000334094	0.000144394	0.0051757
8	cg06500161	NUT_SUCR	0.000168776	-0.000132518	3.52e-05	0.00742177		0.0340074	-0.000104021	4.9e-05	0.00436026
8	cg06500161	NUT_SUGTOT	0.000222886	-6.19e-05	1.67e-05	0.00714863		0.0191666	-5.47e-05	2.33e-05	0.00532002
8	cg06500161	NUT_SUGTOTpct	4.53e-06	-0.000550529	0.000119709	0.0110089		0.00051714	-0.000586471	0.000168393	0.0116504
8	cg06690548	drink_d_wk	1.27e-52	-0.0101525	0.000644616	0.115477		1.15e-21	-0.00712135	0.000728067	0.0850661
8	cg06690548	drink_d_wk	1.27e-52	-0.0101525	0.000644616	0.115477		1.15e-21	-0.00712135	0.000728067	0.0850661
8	cg06690548	FFD114	1.48e-15	-0.00317188	0.000394185	0.0329554		1.53e-09	-0.00251555	0.000412637	0.0348581
8	cg06690548	FFD114	1.48e-15	-0.00317188	0.000394185	0.0329554		1.53e-09	-0.00251555	0.000412637	0.0348581
8	cg06690548	FFD115	1.56e-13	-0.00348772	0.000469012	0.0282814		1.23e-06	-0.00258366	0.000529412	0.022622
8	cg06690548	FFD115	1.56e-13	-0.00348772	0.000469012	0.0282814		1.23e-06	-0.00258366	0.000529412	0.022622
8	cg06690548	FFD116	9.97e-18	-0.00487098	0.000562532	0.0379643		0.000466221	-0.00237557	0.000676657	0.0118362
8	cg06690548	FFD117	1.04e-25	-0.00466604	0.000438651	0.0562059		4.75e-11	-0.00318428	0.000478849	0.0412038
8	cg06690548	FFD117	1.04e-25	-0.00466604	0.000438651	0.0562059		4.75e-11	-0.00318428	0.000478849	0.0412038
8	cg06690548	FG5serv22	4.95e-05	0.0011306	0.000277982	0.00863105		0.0134101	0.000761211	0.000307315	0.00592713
8	cg06690548	FG5serv31	2.42e-61	-0.00350608	0.000204561	0.133908		5.93e-24	-0.00233851	0.000225928	0.0942991
8	cg06690548	FG5serv31	2.42e-61	-0.00350608	0.000204561	0.133908		5.93e-24	-0.00233851	0.000225928	0.0942991
8	cg06690548	NUT_ALCO	8.39e-61	-0.00182983	0.000107285	0.132777		4.93e-24	-0.0012231	0.000117945	0.0946198
8	cg06690548	NUT_ALCO	8.39e-61	-0.00182983	0.000107285	0.132777		4.93e-24	-0.0012231	0.000117945	0.0946198
8	cg06690548	NUT_BRAN	9.48e-05	0.00124385	0.000317959	0.00799014		0.0360512	0.000744291	0.000354576	0.00426379
8	cg06690548	NUT_BRANN	1.59e-05	0.00173338	0.000400635	0.00975614		0.0152039	0.00113185	0.000465484	0.00571301
8	cg06690548	NUT_CARBO	0.000146722	7.86e-05	2.07e-05	0.0075595		0.0656311	4.31e-05	2.34e-05	0.00328971
8	cg06690548	NUT_CARBOpct	3.2e-15	0.00163276	0.000205408	0.0321848		9.48e-07	0.00114617	0.000232388	0.0230945
8	cg06690548	NUT_CARBOpct	3.2e-15	0.00163276	0.000205408	0.0321848		9.48e-07	0.00114617	0.000232388	0.0230945
8	cg06690548	NUT_SUCR	8.52e-07	0.000353246	7.15e-05	0.012678		0.0045007	0.000225816	7.93e-05	0.00781556
8	cg06690548	NUT_SUGTOT	2.01e-05	0.000145886	3.41e-05	0.00952513		0.00851212	9.98e-05	3.78e-05	0.00670801
8	cg06690548	NUT_SUGTOTpct	9.69e-10	0.00149435	0.000243165	0.0194895		5e-06	0.00125114	0.000272623	0.0200571
8	cg06690548	NUT_SUGTOTpct	9.69e-10	0.00149435	0.000243165	0.0194895		5e-06	0.00125114	0.000272623	0.0200571
8	cg06690548	NUT_UAPIG	2.42e-07	-0.0070569	0.00136161	0.0139404		0.000171491	-0.00566895	0.00150309	0.0136351
8	cg06690548	NUT_UAPIG	2.42e-07	-0.0070569	0.00136161	0.0139404		0.000171491	-0.00566895	0.00150309	0.0136351
8	cg06690548	NUT_UCAT	4.5e-06	-0.000759747	0.000165161	0.0110144		0.00362893	-0.000535187	0.00018357	0.00819255
8	cg06690548	NUT_WHGRN	0.000170217	0.000302277	8.02e-05	0.00741341		0.0644609	0.000167009	9.02e-05	0.00331847
8	cg06690548	NUT_WHSUB	0.000255691	0.000302458	8.26e-05	0.00701394		0.0720146	0.000167984	9.33e-05	0.00314186
8	cg07434438	FFD135	0.0415845	0.0011339	0.000556094	0.00218347		0.000228096	0.00236056	0.000638201	0.0131209
8	cg07434438	FFD139	1.13e-05	-0.00153341	0.000348355	0.0100952		0.846096	-9.48e-05	0.00048845	3.66e-05
8	cg07434438	FG5serv34	0.000286359	-0.000601838	0.000165608	0.00690293		0.75088	-7.02e-05	0.000221031	9.8e-05
8	cg07504977	FFD117	9.85e-05	0.0011219	0.000287472	0.00795239		0.003344	0.00105116	0.000357408	0.00833606
8	cg07504977	FFD121	5.35e-05	-0.00181025	0.000447108	0.00855395		1.29e-05	-0.00250408	0.000571378	0.0183233
8	cg07504977	FFD121	5.35e-05	-0.00181025	0.000447108	0.00855395		1.29e-05	-0.00250408	0.000571378	0.0183233
8	cg07504977	FG5serv18	0.000288249	0.00137315	0.000378027	0.00689648		0.0112229	0.00117513	0.000462601	0.00623201
8	cg07504977	NUT_AFAT	7.97e-05	0.000262232	6.63e-05	0.00816125		0.0042188	0.000240114	8.37e-05	0.00792868
8	cg07504977	NUT_AFATpct	1.97e-07	0.00104914	0.000200944	0.0141441		6.94e-05	0.00103906	0.000260109	0.0152711
8	cg07504977	NUT_AFATpct	1.97e-07	0.00104914	0.000200944	0.0141441		6.94e-05	0.00103906	0.000260109	0.0152711
8	cg07504977	NUT_CARBOpct	1.48e-06	-0.000640622	0.000132654	0.0121259		0.000253624	-0.000629716	0.000171519	0.0129299
8	cg07504977	NUT_CARBOpct	1.48e-06	-0.000640622	0.000132654	0.0121259		0.000253624	-0.000629716	0.000171519	0.0129299
8	cg07504977	NUT_CHOL	2.19e-05	4.02e-05	9.44e-06	0.0094381		0.000952729	3.86e-05	1.17e-05	0.0105586
8	cg07504977	NUT_F161	2.64e-05	0.00800213	0.00189944	0.00925478		0.00155835	0.00779312	0.00245679	0.00968378
8	cg07504977	NUT_F204	0.000243169	0.0617207	0.0167886	0.00706318		0.00224021	0.0627038	0.0204641	0.00904153
8	cg07504977	NUT_HYDPRO	3.64e-05	0.0286297	0.00691746	0.0089349		0.00168964	0.0277532	0.00881537	0.00954042
8	cg07504977	NUT_SUGTOTpct	0.000220131	-0.000579001	0.000156408	0.00716083		0.00167492	-0.00063431	0.000201313	0.00955591
8	cg08129017	FG5serv31	6.79e-06	0.000565006	0.0001252	0.0106052		0.027816	0.000362272	0.000164445	0.00469428
8	cg08129017	NUT_ALCO	7.41e-06	0.000294911	6.56e-05	0.0105183		0.0293292	0.000187367	8.59e-05	0.00460597
8	cg11376147	drink_d_wk	1.27e-13	-0.00137445	0.000184138	0.0284883		0.00565306	-0.000683124	0.000246341	0.00741785
8	cg11376147	FFD114	6.23e-07	-0.000547278	0.000109436	0.0129915		0.00181028	-0.000427216	0.000136584	0.00941827
8	cg11376147	FFD115	2.34e-05	-0.000548344	0.000129322	0.00937377		0.125711	-0.000266355	0.000173807	0.00227711
8	cg11376147	FFD117	3.09e-05	-0.000511918	0.00012257	0.00909728		0.146147	-0.000230668	0.000158603	0.00205138
8	cg11376147	FG5serv31	2.49e-15	-0.000471073	5.9e-05	0.0324372		0.000415153	-0.00027178	7.67e-05	0.0120443
8	cg11376147	NUT_ALCO	2.74e-15	-0.000246573	3.09e-05	0.0323415		0.000384021	-0.000142745	4.01e-05	0.0121842
8	cg11376147	NUT_CARBOpct	1.23e-05	0.00024878	5.67e-05	0.0100164		0.016379	0.000183541	7.63e-05	0.0055864
8	cg14476101	drink_d_wk	5.19e-21	-0.00607336	0.000638156	0.0455016		2.43e-08	-0.00461542	0.000820962	0.0298003
8	cg14476101	drink_d_wk	5.19e-21	-0.00607336	0.000638156	0.0455016		2.43e-08	-0.00461542	0.000820962	0.0298003
8	cg14476101	FFD114	1.03e-09	-0.00231527	0.000377358	0.0194278		2.44e-05	-0.00193006	0.000455214	0.0171702
8	cg14476101	FFD114	1.03e-09	-0.00231527	0.000377358	0.0194278		2.44e-05	-0.00193006	0.000455214	0.0171702
8	cg14476101	FFD115	1.23e-05	-0.00197739	0.000451044	0.0100144		0.00790141	-0.00155575	0.000584548	0.00683669
8	cg14476101	FFD116	1.72e-06	-0.0026036	0.000542506	0.0119771		0.0675334	-0.00136089	0.00074364	0.0032441
8	cg14476101	FFD117	2.07e-13	-0.00313839	0.000424243	0.0279962		3.68e-05	-0.00220209	0.000531279	0.0164217
8	cg14476101	FFD117	2.07e-13	-0.00313839	0.000424243	0.0279962		3.68e-05	-0.00220209	0.000531279	0.0164217
8	cg14476101	FFD88	0.000298791	0.0026915	0.000742882	0.0068613		0.0332694	0.00210427	0.00098714	0.00439659
8	cg14476101	FG5serv31	1.34e-27	-0.00224496	0.000202982	0.0604857		4.32e-10	-0.00160774	0.000255069	0.0371747
8	cg14476101	FG5serv31	1.34e-27	-0.00224496	0.000202982	0.0604857		4.32e-10	-0.00160774	0.000255069	0.0371747
8	cg14476101	NUT_ALCO	1.01e-27	-0.00117921	0.000106366	0.060757		3.22e-10	-0.000845495	0.000133138	0.0377141
8	cg14476101	NUT_ALCO	1.01e-27	-0.00117921	0.000106366	0.060757		3.22e-10	-0.000845495	0.000133138	0.0377141
8	cg14476101	NUT_CARBOpct	5.43e-07	0.000993159	0.00019754	0.0131291		0.00212374	0.000788899	0.000256122	0.00913583
8	cg14476101	NUT_UCAT	1.67e-05	-0.000678717	0.000157273	0.00970683		0.00129693	-0.000647723	0.00020081	0.0100097
8	cg17901584	drink_d_wk	5.93e-07	0.00240293	0.000479577	0.013041		8.58e-06	0.0027844	0.00062254	0.0190701
8	cg17901584	drink_d_wk	5.93e-07	0.00240293	0.000479577	0.013041		8.58e-06	0.0027844	0.00062254	0.0190701
8	cg17901584	FFD94	4.53e-06	0.00813525	0.001769	0.0110084		0.00383096	0.00590552	0.00203755	0.00809756
8	cg17901584	NUT_F205	0.000292752	0.0314138	0.00865784	0.0068813		0.00265707	0.0337178	0.0111938	0.00874053
8	cg17901584	NUT_F226	0.000238249	0.0244291	0.00663546	0.00708323		0.00170929	0.0269237	0.00856116	0.00951993
8	cg17901584	NUT_FOL98	0.000269745	1.25e-05	3.42e-06	0.00696149		0.0125517	1.14e-05	4.57e-06	0.00604023
8	cg17901584	NUT_LCN3	0.000209662	0.0132457	0.00356614	0.00720866		0.00195934	0.0142617	0.00459416	0.00927826
8	cg17901584	NUT_LCN3_2	0.000210301	0.0132466	0.00356715	0.00720567		0.00191475	0.0142982	0.00459575	0.00931898
8	cg17901584	NUT_LCN302	0.000220553	0.013425	0.00362705	0.00715895		0.00186496	0.014603	0.00468192	0.00936561
8	cg17901584	NUT_OMEGA	0.00020673	0.0141677	0.00381069	0.00722249		0.00184737	0.015342	0.00491441	0.00938237
8	cg17901584	NUT_UISOR	0.000146322	0.0145378	0.00382075	0.00756218		0.0191242	0.0110297	0.00469988	0.00532376
8	cg19693031	drink_d_wk	2.49e-08	-0.00292406	0.000522363	0.0162244		0.000512988	-0.00230854	0.000662434	0.0116649
8	cg19693031	FFD114	4.06e-06	-0.00141629	0.000306448	0.011117		0.00739492	-0.000984778	0.000366928	0.00695137
8	cg19693031	FFD115	0.000185862	-0.00136415	0.000364271	0.007327		0.000906291	-0.00155143	0.000466202	0.0106477
8	cg19693031	FFD116	0.00024802	-0.00161266	0.000439266	0.00704381		0.105544	-0.000964723	0.000595517	0.00254388
8	cg19693031	FFD117	0.000232627	-0.00127488	0.00034571	0.00710666		0.0706111	-0.000773352	0.000427302	0.00317313
8	cg19693031	FFD17	0.000581946	0.000860116	0.000249619	0.00621009		2.84e-05	0.00131883	0.000313631	0.0168936
8	cg19693031	FFD75	0.000130425	0.00307024	0.000800888	0.00767539		0.00320493	0.00276465	0.000935798	0.00841068
8	cg19693031	FG5serv2	3.64e-05	0.000865219	0.000209047	0.0089354		6.07e-05	0.00105341	0.000261611	0.0155123
8	cg19693031	FG5serv2	3.64e-05	0.000865219	0.000209047	0.0089354		6.07e-05	0.00105341	0.000261611	0.0155123
8	cg19693031	FG5serv31	8.89e-14	-0.00125046	0.000166454	0.0288459		1.08e-05	-0.000910485	0.000205891	0.0186501
8	cg19693031	FG5serv31	8.89e-14	-0.00125046	0.000166454	0.0288459		1.08e-05	-0.000910485	0.000205891	0.0186501
8	cg19693031	NUT_ALCO	1.17e-13	-0.000652271	8.73e-05	0.0285713		1.44e-05	-0.000468777	0.000107536	0.0181328
8	cg19693031	NUT_ALCO	1.17e-13	-0.000652271	8.73e-05	0.0285713		1.44e-05	-0.000468777	0.000107536	0.0181328
8	cg19693031	NUT_APROT	0.000143468	0.00022506	5.91e-05	0.00758157		0.00078497	0.000244006	7.24e-05	0.0109041
8	cg19693031	NUT_ASP	0.000180972	0.00192779	0.000513856	0.0073532		0.00177149	0.00200302	0.000639067	0.00945662
8	cg19693031	NUT_CALC	6.07e-06	1.11e-05	2.44e-06	0.0107163		0.00303435	9.06e-06	3.05e-06	0.00850683
8	cg19693031	NUT_CALCWO	0.000237623	1.35e-05	3.66e-06	0.00708581		0.000668671	1.56e-05	4.58e-06	0.0111906
8	cg19693031	NUT_CARBOpct	0.00018528	0.000598812	0.000159868	0.00733008		0.00320359	0.00060586	0.000205067	0.00841141
8	cg19693031	NUT_CYS	8.84e-06	0.0141149	0.00316772	0.0103417		5.08e-05	0.016232	0.00398906	0.0158363
8	cg19693031	NUT_CYS	8.84e-06	0.0141149	0.00316772	0.0103417		5.08e-05	0.016232	0.00398906	0.0158363
8	cg19693031	NUT_DCALC	0.00024278	1.58e-05	4.31e-06	0.00706475		0.00056386	1.85e-05	5.35e-06	0.0114955
8	cg19693031	NUT_DVITD	0.00155023	5.09e-05	1.6e-05	0.0052601		8.53e-05	7.87e-05	2e-05	0.0148978
8	cg19693031	NUT_F225	0.000145277	0.218956	0.0575181	0.00756923		0.00164898	0.222096	0.0703847	0.00958358
8	cg19693031	NUT_ISO	9.48e-05	0.00393755	0.00100654	0.0079901		0.000900667	0.00414522	0.00124497	0.0106588
8	cg19693031	NUT_LACT	4.82e-05	0.00046307	0.000113678	0.00865787		0.000187484	0.000529659	0.000141283	0.0134743
8	cg19693031	NUT_LACT	4.82e-05	0.00046307	0.000113678	0.00865787		0.000187484	0.000529659	0.000141283	0.0134743
8	cg19693031	NUT_LEU	0.000105259	0.00232114	0.000597258	0.00788658		0.000940776	0.00246444	0.00074291	0.0105811
8	cg19693031	NUT_LYS	0.000101845	0.0024835	0.00063771	0.00791909		0.000903069	0.00262158	0.000787541	0.010654
8	cg19693031	NUT_METH	7.87e-05	0.00780822	0.00197333	0.00817312		0.000843243	0.00815611	0.00243606	0.0107763
8	cg19693031	NUT_PCHO	2.6e-06	0.00100806	0.000213821	0.0115629		1.22e-05	0.00117179	0.000266632	0.018424
8	cg19693031	NUT_PCHO	2.6e-06	0.00100806	0.000213821	0.0115629		1.22e-05	0.00117179	0.000266632	0.018424
8	cg19693031	NUT_PH	0.000112108	1.16e-05	2.99e-06	0.00782445		0.00108468	1.24e-05	3.79e-06	0.0103276
8	cg19693031	NUT_PHENYL	0.000191227	0.00402931	0.00107803	0.00729904		0.00214761	0.00413046	0.00134245	0.00911608
8	cg19693031	NUT_PHWO	0.000125749	1.15e-05	3e-06	0.00771134		0.00111672	1.24e-05	3.8e-06	0.0102758
8	cg19693031	NUT_PROTpct	1.19e-07	0.0020212	0.000380233	0.0146539		2.68e-06	0.00227767	0.000482554	0.021192
8	cg19693031	NUT_PROTpct	1.19e-07	0.0020212	0.000380233	0.0146539		2.68e-06	0.00227767	0.000482554	0.021192
8	cg19693031	NUT_SER	0.000142865	0.00401939	0.00105471	0.00758571		0.00150421	0.00417845	0.00131297	0.0097465
8	cg19693031	NUT_SPHINGO	0.000114183	0.000656183	0.000169715	0.00780638		0.00188929	0.00064455	0.000206907	0.00934266
8	cg19693031	NUT_TAU	0.000151235	0.0681359	0.0179461	0.00752969		0.00252084	0.0675988	0.0223225	0.00883329
8	cg19693031	NUT_THR	0.000182427	0.00460101	0.00122707	0.00734533		0.00186307	0.00473888	0.0015192	0.0093674
8	cg19693031	NUT_TRYPTO	8.13e-05	0.0172871	0.00437738	0.0081416		0.000434255	0.0190789	0.00540508	0.0119636
8	cg19693031	NUT_TYRO	9.04e-05	0.0052716	0.00134358	0.00803708		0.000860369	0.00555979	0.0016634	0.0107404
8	cg19693031	NUT_VAL	5.11e-05	0.00366841	0.000903618	0.00859966		0.000762303	0.00378868	0.00112216	0.0109564
8	cg19693031	NUT_VITDWO	3.55e-05	3.57e-05	8.61e-06	0.00896108		7.43e-06	4.72e-05	1.05e-05	0.0193341
8	cg19693031	NUT_VITDWO	3.55e-05	3.57e-05	8.61e-06	0.00896108		7.43e-06	4.72e-05	1.05e-05	0.0193341
8	cg20544516	drink_d_wk	2.64e-05	0.00104226	0.000247422	0.00925308		7.28e-05	0.00134376	0.000337348	0.0151853
8	cg20544516	drink_d_wk	2.64e-05	0.00104226	0.000247422	0.00925308		7.28e-05	0.00134376	0.000337348	0.0151853
8	cg20544516	FG5serv31	1.74e-05	0.000342143	7.94e-05	0.00967121		2.36e-05	0.000446529	0.000105135	0.0172281
8	cg20544516	FG5serv31	1.74e-05	0.000342143	7.94e-05	0.00967121		2.36e-05	0.000446529	0.000105135	0.0172281
8	cg20544516	NUT_ALCO	2.15e-05	0.000177371	4.16e-05	0.00945912		3.23e-05	0.000229279	5.49e-05	0.0166584
8	cg20544516	NUT_ALCO	2.15e-05	0.000177371	4.16e-05	0.00945912		3.23e-05	0.000229279	5.49e-05	0.0166584
8	cg21429551	drink_d_wk	4e-10	-0.00420736	0.000669191	0.0203809		0.0201645	-0.00201	0.000863812	0.00523428
8	cg21429551	FFD114	3.88e-06	-0.00181718	0.000392357	0.0111636		0.000156334	-0.00180434	0.000475466	0.0138021
8	cg21429551	FFD114	3.88e-06	-0.00181718	0.000392357	0.0111636		0.000156334	-0.00180434	0.000475466	0.0138021
8	cg21429551	FFD117	2.35e-06	-0.00209694	0.000442805	0.0116654		0.0144365	-0.00135904	0.000554625	0.00580125
8	cg21429551	FG5serv31	1.55e-11	-0.00145318	0.000214192	0.0236527		0.000176646	-0.00100993	0.000268311	0.0135817
8	cg21429551	FG5serv31	1.55e-11	-0.00145318	0.000214192	0.0236527		0.000176646	-0.00100993	0.000268311	0.0135817
8	cg21429551	NUT_ALCO	9.17e-12	-0.000770079	0.000112227	0.0241818		0.000122222	-0.000540106	0.000140055	0.0142467
8	cg21429551	NUT_ALCO	9.17e-12	-0.000770079	0.000112227	0.0241818		0.000122222	-0.000540106	0.000140055	0.0142467
8	cg22304262	drink_d_wk	4.36e-10	-0.00265576	0.000423329	0.0202938		0.000287713	-0.00199544	0.000548405	0.012703
8	cg22304262	drink_d_wk	4.36e-10	-0.00265576	0.000423329	0.0202938		0.000287713	-0.00199544	0.000548405	0.012703
8	cg22304262	FFD114	0.000121211	-0.000963871	0.000250248	0.00774754		0.000359079	-0.00109066	0.000304617	0.0123047
8	cg22304262	FFD116	7.81e-05	-0.00141453	0.000357299	0.00818161		0.0211801	-0.00114069	0.00049417	0.0051514
8	cg22304262	FFD117	1.66e-08	-0.00158397	0.000279437	0.0166298		0.000522284	-0.00122629	0.000352375	0.0116327
8	cg22304262	FG5serv31	9.98e-15	-0.00105412	0.000135109	0.0310429		4.38e-07	-0.000865708	0.000170262	0.0245085
8	cg22304262	FG5serv31	9.98e-15	-0.00105412	0.000135109	0.0310429		4.38e-07	-0.000865708	0.000170262	0.0245085
8	cg22304262	NUT_ALCO	1.06e-14	-0.000551964	7.08e-05	0.0309788		3.55e-07	-0.000455584	8.89e-05	0.0248905
8	cg22304262	NUT_ALCO	1.06e-14	-0.000551964	7.08e-05	0.0309788		3.55e-07	-0.000455584	8.89e-05	0.0248905
8	cg26262157	NUT_CALC	2.38e-05	8.42e-06	1.99e-06	0.00935838		0.00898086	7.04e-06	2.69e-06	0.00661548
8	cg26403843	cig_d	1.36e-06	-0.00142872	0.000294767	0.0122137		0.00027126	-0.00136168	0.000372658	0.0128089
8	cg26403843	cig_d	1.36e-06	-0.00142872	0.000294767	0.0122137		0.00027126	-0.00136168	0.000372658	0.0128089
*For all participants association tests were adjusted for age, sex, family relationship, cell heterogeneity, and medications for lipid lowering, hypertension, type 2 diabetes.
#For participants not use lipid lowering medication, association tests were adjusted for age, sex, family relationship, cell heterogeneity, and medications for hypertension and type 2 diabetes.

## Sheet: Table S4
Supplemental Table 4. Ranking of associations between each of 19 DMSs and dietary and lifestyle variables listed in Table 2
Diet_Food	#Significance	#Measures	#Normalized Sig	#Measurement
Alcohol	219	7	31.2857	NUT_ALCO, drink_d_wk, FFD114, FFD115, FFD116, FFD117, FG5serv31
Carbohydrate	38	2	19	NUT_CARBO,NUT_CARBOpct
Sugar	22	2	11	NUT_SUGTOT, NUT_SUGTOTpct
Smoking	10	1	10	cig_d
B1+B2	10	2	5	NUT_B1WO, NUT_B2WO
Ice cream (Dairy desserts)	25	7	3.57143	FFD17, FFD22, FFD23, FFD24, FFD25, FG5serv2, FG5serv3
Calcium	9	3	3	NUT_CALC, NUT_CALCWO, NUT_DCALC
Saturated or animal fat	11	4	2.75	NUT_AFAT, NUT_AFATpct, NUT_SATFATpct
Total fat	4	2	2	NUT_TotFAT, NUT_TotFATpct
Vitamin D	5	3	1.66667	NUT_vitD, NUT_DVITD, NUT_VITDWO
Protein	3	2	1.5	NUT_PROTpct, NUT_APROT
Sweet baked food	6	4	1.5	FFD120, FFD121, FFD124, FFD125, FFD127, FFD128, FFD129, FFD130
#Significance = number of signficant associations for these food/nutrient over all 19 DMS and 4 exams.
#Measures = number of measurements for this food/nutrient.
#Normalized Sig= number of significance after normalized to the number of measurements.
#Measures = number of derived or measured dietary variables

## Sheet: Table S5
Supplemental Table 5. Direct and indirect effect of alcohol consumption on plasma TG with 11 DMSs as mediators
		Exam 5				Exam 6				Exam 7				Exam 8
DMS	Effect	Estimate	Standard Error	P-value		Estimate	Standard Error	P-value		Estimate	Standard Error	P-value		Estimate	Standard Error	P-value
cg03725309	Total Effect	0.001928	0.001254	0.1241		-0.00162	0.001249	0.1942		-0.00179	0.001163	0.1246		-0.00208	0.001141	0.0681
	Natural Direct Effect (NDE)	0.001508	0.001278	0.238		-0.00208	0.001265	0.1009		-0.00232	0.001173	0.0477		-0.00251	0.001148	0.0285
	Natural Indirect Effect (NIE)	0.00042	0.0002	0.036		0.000454	0.000188	0.0159		0.000536	0.000194	0.0059		0.000433	0.000176	0.0139
	*Natural Indirect Effect (NIE) adj CHO	0.00045	0.000221	0.0411		0.000493	0.000206	0.0165		0.00056	0.000208	0.0072		0.000403	0.000174	0.0206
	#Percentage due to Interaction	-0.6133	1.348	0.6492		0.3457	1.5891	0.8278		0.3602	1.4168	0.7993		0.6574	2.6839	0.8065
cg14476101	Total Effect	0.001301	0.001268	0.305		-0.00139	0.001266	0.2726		-0.00164	0.001223	0.1798		-0.00202	0.001152	0.0797
	Natural Direct Effect (NDE)	0.000135	0.001295	0.9171		-0.00267	0.00128	0.0367		-0.00312	0.001239	0.0119		-0.00325	0.001154	0.0049
	Natural Indirect Effect (NIE)	0.001166	0.000308	0.0002		0.001285	0.00031	3.47e-05		0.001475	0.000321	4.43e-06		0.00123	0.00029	2.24e-05
	*Natural Indirect Effect (NIE) adj CHO	0.001202	0.000325	0.0002		0.001318	0.000325	4.91e-05		0.001545	0.000344	7.12e-06		0.0013	0.00031	2.79e-05
	#Percentage due to Interaction	-0.1499	0.7527	0.8421		1.4313	4.1194	0.7282		1.0655	3.1672	0.7365		1.4943	4.6158	0.7461
cg19693031	Total Effect	0.000942	0.001192	0.4293		-0.00218	0.001225	0.0753		-0.00225	0.001193	0.0593		-0.00271	0.001149	0.0182
	Natural Direct Effect (NDE)	0.000239	0.001192	0.8412		-0.00296	0.001224	0.0156		-0.00302	0.001198	0.0118		-0.00332	0.001153	0.004
	Natural Indirect Effect (NIE)	0.000703	0.000229	0.0021		0.000781	0.000235	0.0009		0.000765	0.000231	0.0009		0.000605	0.000204	0.003
	*Natural Indirect Effect (NIE) adj CHO	0.00079	0.000255	0.002		0.000801	0.000249	0.0013		0.000729	0.000234	0.0019		0.000594	0.000213	0.0054
	#Percentage due to Interaction	0.4127	1.1005	0.7077		-0.8225	1.9913	0.6796		-0.6952	1.6687	0.677		-1.261	3.8061	0.7404
cg06690548	Total Effect	0.001801	0.001262	0.1536		-0.00085	0.001262	0.5026		-0.00133	0.001263	0.2935		-0.00214	0.001191	0.072
	Natural Direct Effect (NDE)	-0.00056	0.001241	0.6503		-0.0036	0.001239	0.0036		-0.00435	0.001245	0.0005		-0.00451	0.001185	0.0001
	Natural Indirect Effect (NIE)	0.002363	0.000507	3.16e-06		0.002755	0.000497	3.02e-08		0.003027	0.000522	7.04e-09		0.002373	0.000445	9.82e-08
	*Natural Indirect Effect (NIE) adj CHO	0.002363	0.000514	4.22e-06		0.002761	0.000509	5.64e-08		0.003018	0.000532	1.34e-08		0.002429	0.000453	8.32e-08
	#Percentage due to Interaction	-0.8945	1.1389	0.4322		12.8996	55.5618	0.8164		3.7434	10.8657	0.7305		0.7923	3.444	0.8181
cg21429551	Total Effect	0.001328	0.001249	0.2877		-0.00152	0.001224	0.2139		-0.00226	0.00118	0.0553		-0.0023	0.001117	0.0396
	Natural Direct Effect (NDE)	0.000125	0.001266	0.9214		-0.00289	0.001234	0.0194		-0.00375	0.001187	0.0016		-0.00329	0.001109	0.003
	Natural Indirect Effect (NIE)	0.001203	0.000307	8.85e-05		0.001365	0.000313	1.3e-05		0.001489	0.000316	2.36e-06		0.000992	0.000267	0.0002
	*Natural Indirect Effect (NIE) adj CHO	0.001311	0.000339	0.0001		0.001476	0.00034	1.42e-05		0.001509	0.000335	6.8e-06		0.00112	0.000294	0.0001
	#Percentage due to Interaction	-0.1604	0.7216	0.8241		0.9884	2.9101	0.7341		-1.044	2.0147	0.6043		-0.811	2.4124	0.7367
cg07504977	Total Effect	0.001181	0.00114	0.3003		-0.00172	0.001153	0.1365		-0.00188	0.001121	0.0941		-0.00223	0.001111	0.0446
	Natural Direct Effect (NDE)	0.000905	0.001136	0.4258		-0.002	0.001151	0.082		-0.00208	0.001116	0.0621		-0.00244	0.001106	0.0271
	Natural Indirect Effect (NIE)	0.000276	0.000149	0.064		0.000285	0.000144	0.0477		0.000206	0.00013	0.1145		0.000213	0.000134	0.1119
	Natural Indirect Effect (NIE) adj CHO	0.000227	0.000155	0.1427		0.000251	0.000145	0.0842		3.3e-05	0.000134	0.8069		7.8e-05	0.00014	0.579
	Percentage due to Interaction	-0.1473	0.9288	0.874		0.1819	0.9703	0.8513		0.01981	0.7664	0.9794		0.06921	1.2479	0.9558
cg11376147	Total Effect	0.001538	0.00126	0.2222		-0.00209	0.001257	0.0969		-0.00156	0.001183	0.1863		-0.00196	0.001139	0.0845
	Natural Direct Effect (NDE)	0.000739	0.001277	0.5625		-0.00301	0.001266	0.0176		-0.00246	0.001186	0.0378		-0.00265	0.001139	0.02
	Natural Indirect Effect (NIE)	0.000799	0.000251	0.0014		0.000919	0.000256	0.0003		0.0009	0.000246	0.0003		0.000684	0.000216	0.0016
	Natural Indirect Effect (NIE) adj CHO	0.00077	0.000252	0.0023		0.000898	0.000264	0.0007		0.00087	0.000255	0.0007		0.000698	0.00023	0.0024
	Percentage due to Interaction	-0.2886	0.7367	0.6952		-0.564	1.4089	0.6889		1.0668	3.0807	0.7291		1.6802	5.7676	0.7708
cg00574958	Total Effect	0.001283	0.001178	0.2762		-0.00178	0.00118	0.1313		-0.00181	0.001147	0.1143		-0.00254	0.001135	0.0252
	Natural Direct Effect (NDE)	0.000566	0.001155	0.6244		-0.00249	0.001154	0.0313		-0.00275	0.001122	0.0143		-0.00338	0.001108	0.0023
	Natural Indirect Effect (NIE)	0.000717	0.00028	0.0105		0.000705	0.000288	0.0145		0.000937	0.000299	0.0017		0.000837	0.000304	0.0058
	Natural Indirect Effect (NIE) adj CHO	0.000482	0.000303	0.1113		0.000388	0.000307	0.2054		0.000384	0.000319	0.2296		0.000418	0.000329	0.2047
	Percentage due to Interaction	-0.05172	0.3641	0.887		-0.03128	0.3835	0.935		0.1441	1.1913	0.9037		-0.4028	3.198	0.8998
cg20544516	Total Effect	0.001181	0.001141	0.3009		-0.00174	0.001148	0.1305		-0.00207	0.001119	0.0637		-0.00241	0.001118	0.0313
	Natural Direct Effect (NDE)	0.000801	0.00114	0.4825		-0.00215	0.001147	0.0609		-0.00268	0.001119	0.0166		-0.00303	0.00112	0.0068
	Natural Indirect Effect (NIE)	0.00038	0.000169	0.0247		0.000414	0.000173	0.0164		0.000607	0.000203	0.0028		0.000624	0.000208	0.0027
	Natural Indirect Effect (NIE) adj CHO	0.000326	0.000172	0.0575		0.000375	0.000175	0.0317		0.000576	0.000211	0.0064		0.00059	0.000214	0.0058
	Percentage due to Interaction	0.09782	0.4973	0.8441		-0.7758	2.9551	0.7929		-1.3351	3.9177	0.7333		-0.7304	2.3846	0.7594
cg08129017	Total Effect	0.001147	0.001137	0.3133		-0.00156	0.001149	0.1751		-0.00208	0.001116	0.0627		-0.00246	0.001109	0.0264
	Natural Direct Effect (NDE)	0.000546	0.001142	0.6325		-0.00203	0.001145	0.0759		-0.00252	0.001112	0.0236		-0.00282	0.001103	0.0105
	Natural Indirect Effect (NIE)	0.000601	0.000213	0.0049		0.000475	0.000187	0.0111		0.00044	0.000179	0.0138		0.000359	0.000172	0.0368
	Natural Indirect Effect (NIE) adj CHO	0.000594	0.00022	0.0069		0.00039	0.000188	0.0381		0.00045	0.000194	0.0202		0.000247	0.000179	0.1675
	Percentage due to Interaction	0.8528	2.1527	0.692		-1.612	6.8967	0.8152		-1.5323	5.5565	0.7827		-0.8471	5.9736	0.8872
cg22304262	Total Effect	0.000743	0.001226	0.5442		-0.00172	0.001214	0.1567		-0.00178	0.001157	0.1244		-0.00217	0.001134	0.0556
	Natural Direct Effect (NDE)	-0.00012	0.001248	0.925		-0.0024	0.001224	0.0497		-0.00257	0.001164	0.0269		-0.00276	0.001136	0.015
	Natural Indirect Effect (NIE)	0.000861	0.000272	0.0016		0.000682	0.000223	0.0022		0.000796	0.000234	0.0007		0.000591	0.000202	0.0034
	Natural Indirect Effect (NIE) adj CHO	0.000863	0.000279	0.002		0.000691	0.000233	0.003		0.000818	0.000249	0.001		0.000604	0.000213	0.0046
	Percentage due to Interaction	0.7175	1.5476	0.6429		0.08059	1.1996	0.9464		0.5272	1.8639	0.7773		0.3863	1.8367	0.8334
*Natural Indirect Effect (NIE) adj CHO: Mediated effects of alcohol intake (of total energy) on TG after adjustment for carbohydrate intake.
#Percentage due to Interaction: percentage of the total effect that is due to interaction between alcohol intake and DMS.
Bolded values indicate stastical signfcance after correction for multiple testing.

## Sheet: Table S6
Supplemental Table 6. Direct and indirect effect of carbohydrate consumption on plasma TG with 10 DMSs as mediators
		Exam 5				Exam 6				Exam 7				Exam 8
DMS	Effect	Estimate	Standard Error	P-value		Estimate	Standard Error	P-value		Estimate	Standard Error	P-value		Estimate	Standard Error	P-value
cg03725309	Total Effect	0.001526	0.000787	0.0523		0.001161	0.000738	0.1155		0.001285	0.000707	0.0691		0.002343	0.000724	0.0012
	Natural Direct Effect (NDE)	0.001592	0.000784	0.0422		0.001212	0.000735	0.0991		0.001396	0.000704	0.0473		0.002527	0.000723	0.0005
	Natural Indirect Effect (NIE)	-7e-05	7.6e-05	0.3905		-5e-05	6.7e-05	0.4426		-0.00011	7.9e-05	0.1605		-0.00018	9.2e-05	0.0456
	Natural Indirect Effect (NIE) adj ALCO	8.5e-05	7.9e-05	0.2821		7.2e-05	7.8e-05	0.3551		3.9e-05	8.5e-05	0.6451		-9e-05	8.5e-05	0.3127
	Percentage due to Interaction	0.01991	0.2542	0.9376		-0.06561	1.0144	0.9484		-0.04466	1.4322	0.9751		0.02911	0.4204	0.9448
cg14476101	Total Effect	0.001573	0.000784	0.0447		0.001108	0.000738	0.1331		0.001267	0.000707	0.0731		0.002319	0.000728	0.0014
	Natural Direct Effect (NDE)	0.00184	0.000776	0.0178		0.001363	0.00073	0.0621		0.001554	0.000699	0.0263		0.002614	0.000719	0.0003
	Natural Indirect Effect (NIE)	-0.00027	0.000131	0.0426		-0.00025	0.000122	0.0367		-0.00029	0.000125	0.0224		-0.0003	0.000133	0.026
	Natural Indirect Effect (NIE) adj ALCO	8.4e-05	0.000124	0.5003		6e-05	0.000126	0.6333		0.000111	0.000134	0.4072		5.561e-06	0.000137	0.9676
	Percentage due to Interaction	-0.04036	0.8582	0.9625		-0.00329	0.1262	0.9792		-0.06	1.0723	0.9554		0.000168	0.06289	0.9979
cg19693031	Total Effect	0.001531	0.000783	0.0504		0.001136	0.000733	0.1211		0.001258	0.000706	0.0746		0.002329	0.000724	0.0013
	Natural Direct Effect (NDE)	0.001584	0.000775	0.041		0.001295	0.000727	0.0748		0.001494	0.000703	0.0337		0.002564	0.000721	0.0004
	Natural Indirect Effect (NIE)	-5e-05	0.000108	0.6224		-0.00016	0.000108	0.1422		-0.00024	0.000103	0.022		-0.00023	0.000109	0.0305
	Natural Indirect Effect (NIE) adj ALCO	0.000176	0.00012	0.1422		3.5e-05	0.000115	0.7572		-6e-05	9.7e-05	0.5654		-0.0001	0.000105	0.3501
	Percentage due to Interaction	-0.07876	0.7315	0.9143		-0.02393	1.151	0.9834		0.1224	3.1368	0.9689		-0.03058	0.4876	0.95
cg06690548	Total Effect	0.001549	0.000782	0.0476		0.001141	0.000737	0.1216		0.00119	0.00071	0.094		0.002316	0.000726	0.0014
	Natural Direct Effect (NDE)	0.002139	0.000779	0.006		0.001658	0.000729	0.023		0.001936	0.000705	0.006		0.002974	0.000719	3.63e-05
	Natural Indirect Effect (NIE)	-0.00059	0.000182	0.0012		-0.00052	0.000161	0.0014		-0.00075	0.000186	6.07e-05		-0.00066	0.000178	0.0002
	Natural Indirect Effect (NIE) adj ALCO	-7.71e-06	0.000135	0.9546		9.886e-06	0.000147	0.9464		-4e-05	0.00016	0.8138		-0.00013	0.000161	0.4283
	Percentage due to Interaction	0.003383	0.8604	0.9969		-0.00446	0.9893	0.9964		-0.01728	1.0919	0.9874		-0.01522	0.2941	0.9587
cg21429551	Total Effect	0.001542	0.000785	0.0494		0.001121	0.000737	0.1281		0.001275	0.000707	0.0713		0.002269	0.000726	0.0018
	Natural Direct Effect (NDE)	0.00169	0.000775	0.0291		0.001289	0.000727	0.0763		0.001631	0.000697	0.0193		0.00233	0.000714	0.0011
	Natural Indirect Effect (NIE)	-0.00015	0.000129	0.2517		-0.00017	0.000124	0.1744		-0.00036	0.000143	0.013		-6e-05	0.000136	0.6519
	Natural Indirect Effect (NIE) adj ALCO	0.000235	0.000139	0.0914		0.000191	0.000142	0.1795		3.1e-05	0.000153	0.8388		0.000224	0.000157	0.1531
	Percentage due to Interaction	-0.00789	0.1318	0.9523		-0.04089	0.491	0.9336		-0.01866	1.3639	0.9891		0.08891	0.9237	0.9233
cg07504977	Total Effect	0.001529	0.000783	0.0508		0.001137	0.000734	0.1212		0.001301	0.000708	0.0661		0.002328	0.000724	0.0013
	Natural Direct Effect (NDE)	0.00169	0.000779	0.0301		0.001254	0.000731	0.0864		0.001575	0.000709	0.0262		0.002589	0.000723	0.0003
	Natural Indirect Effect (NIE)	-0.00016	0.000101	0.1104		-0.00012	7.9e-05	0.1367		-0.00027	0.000108	0.0114		-0.00026	0.000109	0.0162
	Natural Indirect Effect (NIE) adj ALCO	-9e-05	9.9e-05	0.3573		-6e-05	7.8e-05	0.4611		-0.00027	0.000113	0.0186		-0.00024	0.000111	0.0289
	Percentage due to Interaction	0.01682	0.2618	0.9488		0.01262	0.2702	0.9627		-0.2577	1.2979	0.8426		0.18	1.009	0.8584
cg11376147	Total Effect	0.001595	0.000785	0.0421		0.001172	0.000735	0.1109		0.001303	0.000712	0.0672		0.002308	0.000727	0.0015
	Natural Direct Effect (NDE)	0.001899	0.00078	0.015		0.001417	0.00073	0.0521		0.001574	0.000706	0.0257		0.002503	0.000721	0.0005
	Natural Indirect Effect (NIE)	-0.0003	0.000129	0.019		-0.00025	0.000117	0.0354		-0.00027	0.000117	0.0198		-0.0002	0.00011	0.0758
	Natural Indirect Effect (NIE) adj ALCO	-7e-05	0.000113	0.5582		-4e-05	0.000118	0.7613		-5e-05	0.000117	0.6827		-3e-05	0.000113	0.8198
	Percentage due to Interaction	0.03249	0.7956	0.9674		0.04085	1.9982	0.9837		0.0316	1.1471	0.978		-0.00454	0.3027	0.988
cg00574958	Total Effect	0.001536	0.000784	0.0502		0.001162	0.000735	0.1139		0.001258	0.000706	0.0747		0.002343	0.000725	0.0012
	Natural Direct Effect (NDE)	0.002104	0.000765	0.0059		0.001788	0.000718	0.0128		0.002215	0.000691	0.0014		0.00319	0.000705	6.18e-06
	Natural Indirect Effect (NIE)	-0.00057	0.000203	0.005		-0.00063	0.000193	0.0012		-0.00096	0.000212	6.18e-06		-0.00085	0.000214	7.49e-05
	Natural Indirect Effect (NIE) adj ALCO	-0.00042	0.000212	0.0463		-0.00053				-0.00086				-0.00075	0.000226	0.001
	Percentage due to Interaction	-0.00335	0.1339	0.98		0.2853				0.4779				0.5292	2.2676	0.8155
cg22304262	Total Effect	0.001534	0.000784	0.0502		0.001139	0.000733	0.1201		0.001259	0.000706	0.0746		0.002338	0.000724	0.0012
	Natural Direct Effect (NDE)	0.001791	0.000781	0.0217		0.001286	0.000729	0.0778		0.001441	0.000702	0.0401		0.002433	0.00072	0.0007
	Natural Indirect Effect (NIE)	-0.00026	0.00012	0.0323		-0.00015	9.3e-05	0.1147		-0.00018	9.9e-05	0.0674		-0.0001	8.7e-05	0.276
	Natural Indirect Effect (NIE) adj ALCO	5.876e-06	0.000102	0.954		1.5e-05	9.4e-05	0.8745		3.4e-05	0.000103	0.7448		6.1e-05	9.5e-05	0.5203
	Percentage due to Interaction	0.001601	0.4015	0.9968		-0.01496	1.4085	0.9915		-0.00513	0.2374	0.9828		0.02669	0.6222	0.9658
cg06500161	Total Effect	0.001492	0.000783	0.0568		0.001127	0.000735	0.1256		0.001265	0.000706	0.0734		0.002314	0.000725	0.0014
	Natural Direct Effect (NDE)	0.001798	0.000767	0.019		0.001234	0.000718	0.0859		0.001636	0.000689	0.0175		0.002665	0.000703	0.0002
	Natural Indirect Effect (NIE)	-0.00031	0.000171	0.0724		-0.00011	0.000159	0.5014		-0.00037	0.00017	0.0291		-0.00035	0.000184	0.0558
	Natural Indirect Effect (NIE) adj ALCO	-0.00012	0.000178	0.4838		6e-05	0.000175	0.7325		-0.0002	0.000186	0.2913		-0.00024	0.000198	0.2283
	Percentage due to Interaction	0.08017	1.648	0.9612		-0.01045	0.4575	0.9818		-0.01042	0.199	0.9582		0.1358	1.6939	0.9361
*Natural Indirect Effect (NIE) adj ALCO: Mediated effects of carbohydarte intake (of total energy) on TG after adjustment for alcohol intake.
#Percentage due to Interaction: percentage of the total effect that is due to interaction between carbohydrate intake and DMS.
Bolded values indicate stastical signfcance after correction for multiple testing.

## Sheet: Table S7
Supplemental Table 7. Epigenetic variants associated with fasting plasma triglyceride in GOLDN (n=993)
DMS	Chr	Position	Genes	P-Value*	Beta	Beta SE	Variance Explained
cg03725309	1	109757585	SARS	9.39005e-09	-1.24903	0.21567	0.0330272
cg14476101	1	120255992	PHGDH	0.000265442	-0.576459	0.157494	0.013459
cg19693031	1	145441552	TXNIP	2.08366e-05	-0.688396	0.160971	0.0182834
cg06690548	4	139162808	SLC7A11	0.000492689	-0.832569	0.238122	0.0122958
cg21429551	7	30635762	GARS	0.00405343	-0.420386	0.145929	0.00838009
cg07504977	10	102131012	NA	1.33911e-08	1.21571	0.212186	0.0323473
cg11376147	11	57261198	SLC43A1	6.34034e-08	-2.51497	0.461388	0.029368
cg00574958	11	68607622	CPT1A	5.8246e-26	-3.24016	0.298769	0.10696
cg20544516	17	17717183	SREBF1;MIR33B	0.208056	0.333057	0.264382	0.00161347
cg08129017	17	17728660	SREBF1	0.00205441	0.524722	0.169785	0.00963264
cg22304262	19	47287778	SLC1A5	0.229765	-0.261093	0.217268	0.00146842
cg06500161	21	43656587	ABCG1	3.961e-08	1.24819	0.225449	0.0302695
*Adjusted for age, sex, family relationship, cell-type heterogeneity, locations, and medications for lipid lowering, hypertension, diabetes.

## Sheet: Table S8
Supplemental Table 8. Epigenetic variants associated with alcohol and carbohydrate intake and mediated effects in GOLDN
	Association with alcohol and carbohydrate intake					Mediated effect#
Diet	DMS	Beta	Beta SE	P-Value*		Estimate	SE	P-value*
Alcohol	cg03725309	-0.000896576	0.000241707	0.000219531		0.000798	0.000283	0.0048
(% total energy)	cg14476101	-0.000701126	0.000330814	0.0343104		0.000195	0.000144	0.176
	cg19693031	-0.000494427	0.000326822	0.130646		0.000289	0.000213	0.1737
	cg06690548	-0.000799829	0.000219928	0.000290521		0.000438	0.00022	0.0471
	cg21429551	-0.000393623	0.000361727	0.276786		0.000115	0.000111	0.2993
	cg07504977	0.000306604	0.00024717	0.215105		0.000318	0.000233	0.1718
	cg11376147	-0.000266207	0.000113193	0.0188811		0.000496	0.000244	0.0417
	cg00574958	-0.000497119	0.000165019	0.00265795		0.001422	0.000466	0.0023
	cg20544516	0.000413422	0.00019889	0.0379108		0.000151	0.000128	0.2386
	cg08129017	0.000787301	0.000314384	0.0124331		0.000247	0.000158	0.1179
	cg22304262	-0.000538067	0.000247442	0.0299065		2.5e-05	0.000113	0.8243
Carbohydrate	cg03725309	0.000334707	0.000128234	0.00918984		-0.00034	0.00014	0.0154
(% total energy)	cg14476101	0.00023828	0.000174905	0.173406		-7e-05	6e-05	0.2681
	cg19693031	-0.000119883	0.00017331	0.489272		6.2e-05	8.4e-05	0.4608
	cg06690548	0.000193944	0.000116466	0.0961859		-0.0001	7.6e-05	0.1925
	cg21429551	0.000493577	0.000190122	0.00957041		-0.00017	9.5e-05	0.0756
	cg07504977	-0.000326662	0.000130396	0.0124018		-0.0003	0.000137	0.0277
	cg11376147	6.32438e-05	5.97699e-05	0.290262		-0.00013	0.000119	0.2699
	cg00574958	0.000394806	8.65711e-05	5.75279e-06		-0.00105	0.000261	5.58e-05
	cg22304262	0.000150633	0.000130847	0.249926		-2e-05	4.4e-05	0.5911
	cg06500161	-1.19236e-05	0.000121239	0.921676		-2e-05	0.000111	0.8709
*Adjusted for age, sex, family relationship, cell heterogeneity, locations, and medications for lipid lowering, hypertension, diabetes.
#Mediated effect = Natural Indirect Effect (NIE) with DMS as mediator and alcohol or carbohydrate intake as exposure.

## Sheet: Table S9
Supplemental table 9. Epigenetic variants and associated gene expression in blood.
cpg	CHR	BP	geneid	Gene	beta	SE	P-value*
cg17901584	1	55353706	2413907	DHCR24	-0.533	0.134	7.97e-05
cg03725309	1	109757585	2350551	SARS	-0.389	0.183	0.000884
cg14476101	1	120255992	2354634	PHGDH	-0.282	0.067	0.00341
cg19693031	1	145441552	2356115	TXNIP	-0.0035	0.0794	0.9653
cg06690548	4	139162808	2786322	SLC7A11	-0.466	0.193	0.01595
cg26403843	5	158634085	2884216	RNF145	-0.3214	0.1122	0.004335
cg21429551	7	30635762	2995420	GARS	0.00181	0.148	0.3032
cg07504977	10	102131012	3260586	SCD	-0.171	0.262	0.5157
cg11376147	11	57261198	3373893	SLC43A1	0.2639	0.8684	0.7848
cg00574958	11	68607622	3379644	CPT1A	-2.285	0.647	0.000447
cg08129017	17	17728660	3747966	SREBF1	-0.0274	0.085	0.7485
cg22304262	19	47287778	3866276	SLC1A5	-0.9441	0.311	0.002504
cg06500161	21	43656587	3922444	ABCG1	-0.626	0.152	4.119e-05
*Adjusted for cell-types, age, sex, smoking, family relationship in FHS participants (n=572) at exam 8
not use medication for lipid-lowering, hypertension or diabetes.
